# Supplementary material for: Alternative splicing of Arabidopsis G6PD5 recruits NADPH-producing OPPP reactions to the endoplasmic reticulum
Source: Front Plant Sci. 2022 Sep 2;13:909624. doi: 10.3389/fpls.2022.909624 (PMC9478949; doi:10.3389/fpls.2022.909624)
Supplement: Supplementary file 2 [file Table_2.XLSX]

## Sheet: Sheet1
Suppl. Table S2. Average log2 iBAQ values and other selected metrics for protein groups identified via LC-MS analysis. Raw data and full MaxQuant search results are available via JPOST.
Accession	log2 iBAQ OPPP-transfected into g6pd5 g6pd6 mutant	log2 iBAQ GFP-transfected into g6pd5 g6pd6 mutant	Score	Peptide.counts..unique.	Sequence.coverage....	Fasta.headers
AT3G27300.3	24.3007	8.04364	323.31	31;31;31;31;31;9;9;1;1;1	54.7	AT3G27300.3 | Symbols:G6PD5 | glucose-6-phosphate dehydrogenase 5 | glucose-6-phosphate dehydrogenase 5 | Chr3:10083318-10086288 REVERSE LENGTH=516;AT3G27300.2 | Symbols:G6PD5 | glucose-6-phosphate dehydrogenase 5 | glucose-6-phosphate dehydrogenase 5 |
AT2G30490.1	18.2071	5.98375	56.633	5	12.7	AT2G30490.1 | Symbols:REF3,CYP73A5,C4H,ATC4H | CINNAMATE 4-HYDROXYLASE,REDUCED EPRDERMAL FLUORESCENCE 3,cinnamate-4-hydroxylase | cinnamate-4-hydroxylase | Chr2:12993861-12995683 REVERSE LENGTH=505
AT1G56590.1	22.6544	10.6145	7.9769	1	4.3	AT1G56590.1 | Symbols:ZIP4,AP3M | ZIG SUPPRESSOR 4,adaptor protein-3 mu-adaptin | Clathrin adaptor complexes medium subunit family protein | Chr1:21202250-21204697 REVERSE LENGTH=415
AT2G24180.1	18.6258	8.20262	84.487	10	26.8	AT2G24180.1 | Symbols:CYP71B6 | cytochrome p450 71b6 | cytochrome p450 71b6 | Chr2:10281890-10283589 FORWARD LENGTH=503
AT3G49360.1	21.7729	11.8075	323.31	12	57.9	AT3G49360.1 | Symbols:PGL2 | 6-phosphogluconolactonase 2 | 6-phosphogluconolactonase 2 | Chr3:18303189-18304283 REVERSE LENGTH=259
AT2G44380.1	18.8488	9.31187	6.3074	1	3.2	AT2G44380.1 | Symbols:no symbol available | no full name available | Cysteine/Histidine-rich C1 domain family protein | Chr2:18323590-18324333 REVERSE LENGTH=247
AT1G04270.2	18.6044	9.74683	20.459	2;2;2;1;1	21.9	AT1G04270.2 | Symbols:RPS15 | cytosolic ribosomal protein S15 | cytosolic ribosomal protein S15 | Chr1:1141852-1142960 REVERSE LENGTH=151;AT5G09510.1 | Symbols:no symbol available | no full name available | Ribosomal protein S19 family protein | Chr5:2
AT4G03520.2	16.4209	7.57435	16.106	2;2	30.6	AT4G03520.2 | Symbols:ATHM2,TRXm2 | thioredoxin m2 | Thioredoxin superfamily protein | Chr4:1562585-1562803 REVERSE LENGTH=72;AT4G03520.1 | Symbols:ATHM2,TRXm2 | thioredoxin m2 | Thioredoxin superfamily protein | Chr4:1562585-1564055 REVERSE LENGTH=186
AT3G24830.1	15.9058	7.21575	20.687	1	5.8	AT3G24830.1 | Symbols:no symbol available | no full name available | Ribosomal protein L13 family protein | Chr3:9064613-9065871 FORWARD LENGTH=206
AT3G02360.2	21.5071	13.1183	323.31	13;13	40.3	AT3G02360.2 | Symbols:PGD2 | 6-phosphogluconate dehydrogenase 2 | 6-phosphogluconate dehydrogenase family protein | Chr3:482498-483958 FORWARD LENGTH=486;AT3G02360.1 | Symbols:PGD2 | 6-phosphogluconate dehydrogenase 2 | 6-phosphogluconate dehydrogenase
AT5G58290.1	16.7875	8.40008	12.868	2;1;1;1;1;1;1;1;1;1;1;1	7.6	AT5G58290.1 | Symbols:RPT3 | regulatory particle triple-A ATPase 3 | regulatory particle triple-A ATPase 3 | Chr5:23569155-23571116 FORWARD LENGTH=408;AT1G45000.2 | Symbols:no symbol available | no full name available | AAA-type ATPase family protein |
AT1G62480.1	15.7121	7.94705	7.169	1	19.7	AT1G62480.1 | Symbols:no symbol available | no full name available | Vacuolar calcium-binding protein-like protein | Chr1:23128799-23129548 FORWARD LENGTH=152
AT3G04400.2	18.3131	10.7064	18.106	3;3;3;3;3	28.8	AT3G04400.2 | Symbols:emb2171 | embryo defective 2171 | Ribosomal protein L14p/L23e family protein | Chr3:1167611-1168308 FORWARD LENGTH=125;AT2G33370.2 | Symbols:no symbol available | no full name available | Ribosomal protein L14p/L23e family protein
AT3G47070.1	15.8534	8.27306	17.989	3	33	AT3G47070.1 | Symbols:no symbol available | no full name available | thylakoid soluble phosphoprotein | Chr3:17337205-17337507 REVERSE LENGTH=100
AT4G39260.3	17.8955	10.519	6.9686	1;1;1;1	13	AT4G39260.3 | Symbols:RBGA6,CCR1,ATGRP8,GR-RBP8,GRP8 | cold, circadian rhythm, and RNA binding 1,glycine-rich RNA-binding protein 8,GLYCINE-RICH PROTEIN 8,RNA-binding glycine-rich protein A6 | cold%2C circadian rhythm%2C and RNA binding 1 | Chr4:18274166
AT4G34230.2	15.6379	8.3506	42.363	5;5	14.6	AT4G34230.2 | Symbols:CAD-5,ATCAD5,CAD5 | cinnamyl alcohol dehydrogenase 5 | cinnamyl alcohol dehydrogenase 5 | Chr4:16386898-16388666 REVERSE LENGTH=357;AT4G34230.1 | Symbols:CAD-5,ATCAD5,CAD5 | cinnamyl alcohol dehydrogenase 5 | cinnamyl alcohol dehyd
AT5G64140.1	17.3994	10.7348	6.0885	1	18.8	AT5G64140.1 | Symbols:RPS28 | ribosomal protein S28 | ribosomal protein S28 | Chr5:25667529-25667723 REVERSE LENGTH=64
AT5G15970.1	17.8186	11.1727	47.56	3	60.6	AT5G15970.1 | Symbols:AtCor6.6,KIN2,COR6.6 | COLD-RESPONSIVE 6.6 | stress-responsive protein (KIN2) / stress-induced protein (KIN2) / cold-responsive protein (COR6.6) / cold-regulated protein (COR6.6) | Chr5:5211966-5212441 FORWARD LENGTH=66
ATCG00140.1	18.5617	11.9529	125.76	1	50.6	ATCG00140.1 | Symbols:ATPH | | ATP synthase subunit C family protein | ChrC:13262-13507 REVERSE LENGTH=81
AT5G56670.1	19.1236	12.5623	7.2495	1;1;1	16.1	AT5G56670.1 | Symbols:no symbol available | no full name available | Ribosomal protein S30 family protein | Chr5:22935413-22935981 REVERSE LENGTH=62;AT4G29390.1 | Symbols:no symbol available | no full name available | Ribosomal protein S30 family protei
AT1G70580.4	14.2124	7.73281	10.143	1;1;1;1	13.1	AT1G70580.4 | Symbols:GGT2,AOAT2 | GLUTAMATE:GLYOXYLATE AMINOTRANSFERASE 2,alanine-2-oxoglutarate aminotransferase 2 | alanine-2-oxoglutarate aminotransferase 2 | Chr1:26613222-26615845 FORWARD LENGTH=481;AT1G70580.3 | Symbols:GGT2,AOAT2 | GLUTAMATE:GLY
AT4G09800.1	18.9385	12.5069	24.205	3;3;3	27.6	AT4G09800.1 | Symbols:RPS18C | S18 ribosomal protein | S18 ribosomal protein | Chr4:6173818-6174963 FORWARD LENGTH=152;AT1G34030.1 | Symbols:no symbol available | no full name available | Ribosomal protein S13/S18 family | Chr1:12370285-12371465 REVERS
AT3G49910.1	17.896	11.5624	12.193	2	13.7	AT3G49910.1 | Symbols:no symbol available | no full name available | Translation protein SH3-like family protein | Chr3:18504311-18504751 FORWARD LENGTH=146
AT1G69620.1	20.1715	13.9557	16.527	2;2;1;1	16.8	AT1G69620.1 | Symbols:RPL34 | ribosomal protein L34 | ribosomal protein L34 | Chr1:26189900-26191081 FORWARD LENGTH=119;AT1G26880.1 | Symbols:no symbol available | no full name available | Ribosomal protein L34e superfamily protein | Chr1:9315640-93166
AT4G34670.1	17.9001	11.7	8.8087	1;1	5.3	AT4G34670.1 | Symbols:no symbol available | no full name available | Ribosomal protein S3Ae | Chr4:16548724-16550222 FORWARD LENGTH=262;AT3G04840.1 | Symbols:no symbol available | no full name available | Ribosomal protein S3Ae | Chr3:1329751-1331418 F
ATCG00790.1	16.9128	10.7597	6.7541	1;1	10.4	ATCG00790.1 | Symbols:RPL16 | ribosomal protein L16 | ribosomal protein L16 | ChrC:81189-82652 REVERSE LENGTH=135;AT2G28815.1 | Symbols:no symbol available | no full name available | 50S ribosomal protein L16 | Chr2:12367001-12368064 REVERSE LENGTH=291
AT2G38240.1	13.395	7.28193	11.844	2	10.5	AT2G38240.1 | Symbols:no symbol available | no full name available | 2-oxoglutarate (2OG) and Fe(II)-dependent oxygenase superfamily protein | Chr2:16012723-16014666 REVERSE LENGTH=353
AT1G64190.1	17.4609	11.4547	22.128	1;1;1;1;1	10.5	AT1G64190.1 | Symbols:PGD1 | 6-phosphogluconate dehydrogenase 1 | 6-phosphogluconate dehydrogenase family protein | Chr1:23825549-23827012 REVERSE LENGTH=487;AT5G41670.4 | Symbols:PGD3 | 6-phosphogluconate dehydrogenase 3 | 6-phosphogluconate dehydrogen
AT4G30530.1	16.7577	10.9113	41.258	3	18	AT4G30530.1 | Symbols:GGP1 | gamma-glutamyl peptidase 1 | Class I glutamine amidotransferase-like superfamily protein | Chr4:14920605-14922286 FORWARD LENGTH=250
AT3G10610.1	18.2108	12.4041	12.078	2;2;2;2;2;2;2;2	8.6	AT3G10610.1 | Symbols:no symbol available | no full name available | Ribosomal S17 family protein | Chr3:3319459-3319881 FORWARD LENGTH=140;AT2G05220.2 | Symbols:no symbol available | no full name available | Ribosomal S17 family protein | Chr2:1894757
AT2G30750.1	18.1761	12.4061	38.331	5;2;1;1	14.3	AT2G30750.1 | Symbols:CYP71A12 | cytochrome P450, family 71, subfamily A, polypeptide 12 | cytochrome P450 family 71 polypeptide | Chr2:13099486-13101371 REVERSE LENGTH=497
AT4G39980.1	13.7235	8.01206	12.77	2	4.8	AT4G39980.1 | Symbols:AtDAHP1,DHS1,DAHP1 | 3-DEOXY-D-ARABINO-HEPTULOSONATE-7-PHOSPHATE 1,3-deoxy-D-arabino-heptulosonate 7-phosphate synthase 1 | 3-deoxy-D-arabino-heptulosonate 7-phosphate synthase 1 | Chr4:18539654-18541832 FORWARD LENGTH=525
AT2G27600.1	14.3188	8.64739	6.4011	1	2.5	AT2G27600.1 | Symbols:ATSKD1,SKD1,VPS4 | SUPPRESSOR OF K+ TRANSPORT GROWTH DEFECT1,VACUOLAR PROTEIN SORTING 4 | AAA-type ATPase family protein | Chr2:11781226-11783730 FORWARD LENGTH=435
AT1G22410.1	16.288	10.7748	104.83	5;1;1	14.2	AT1G22410.1 | Symbols:no symbol available | no full name available | Class-II DAHP synthetase family protein | Chr1:7912120-7914742 FORWARD LENGTH=527
AT4G39950.1	17.369	11.8678	17.401	3;3	6.1	AT4G39950.1 | Symbols:CYP79B2 | cytochrome P450, family 79, subfamily B, polypeptide 2 | cytochrome P450%2C family 79%2C subfamily B%2C polypeptide 2 | Chr4:18525311-18527284 FORWARD LENGTH=541;AT4G39950.2 | Symbols:CYP79B2 | cytochrome P450, family
AT2G32060.3	15.925	10.5183	10.788	1;1;1	9	AT2G32060.3 | Symbols:no symbol available | no full name available | Ribosomal protein L7Ae/L30e/S12e/Gadd45 family protein | Chr2:13639228-13640104 REVERSE LENGTH=144;AT2G32060.2 | Symbols:no symbol available | no full name available | Ribosomal protei
AT2G18020.1	17.2347	11.864	31.647	4;3;1	16.7	AT2G18020.1 | Symbols:EMB2296 | embryo defective 2296 | Ribosomal protein L2 family | Chr2:7837151-7838160 FORWARD LENGTH=258;AT4G36130.1 | Symbols:no symbol available | no full name available | Ribosomal protein L2 family | Chr4:17097613-17098656 FORW
AT2G35370.1	17.2103	11.9701	57.119	1	21.8	AT2G35370.1 | Symbols:GDCH | glycine decarboxylase complex H | glycine decarboxylase complex H | Chr2:14891239-14892050 FORWARD LENGTH=165
AT1G60950.1	12.2454	7.05191	6.1066	1	23	AT1G60950.1 | Symbols:ATFD2,FD2,FED A | FERREDOXIN 2 | 2Fe-2S ferredoxin-like superfamily protein | Chr1:22444565-22445011 FORWARD LENGTH=148
AT2G43090.1	13.1319	7.94753	22.575	3;2	15.9	AT2G43090.1 | Symbols:IPMI SSU1 | isopropylmalate isomerase small subunit 1 | Aconitase/3-isopropylmalate dehydratase protein | Chr2:17918957-17919712 FORWARD LENGTH=251;AT2G43090.2 | Symbols:IPMI SSU1 | isopropylmalate isomerase small subunit 1 | Aconi
AT4G12480.1	19.0858	13.9363	11.852	1;1;1	8.3	AT4G12480.1 | Symbols:EARLI1,pEARLI 1 | EARLY ARABIDOPSIS ALUMINUM INDUCED 1 | Bifunctional inhibitor/lipid-transfer protein/seed storage 2S albumin superfamily protein | Chr4:7406371-7406877 REVERSE LENGTH=168;AT4G12500.1 | Symbols:no symbol available
AT5G35530.1	16.4524	11.3633	16.959	3;3;3	11.3	AT5G35530.1 | Symbols:no symbol available | no full name available | Ribosomal protein S3 family protein | Chr5:13710355-13712192 REVERSE LENGTH=248;AT3G53870.1 | Symbols:no symbol available | no full name available | Ribosomal protein S3 family protein
AT3G26830.1	19.1198	14.1107	84.471	11;0;0;0;1;0	30	AT3G26830.1 | Symbols:PAD3,CYP71B15 | PHYTOALEXIN DEFICIENT 3 | Cytochrome P450 superfamily protein | Chr3:9887990-9889560 FORWARD LENGTH=490
AT5G20890.1	14.9392	10.0015	64.852	1	4.7	AT5G20890.1 | Symbols:no symbol available | no full name available | TCP-1/cpn60 chaperonin family protein | Chr5:7087020-7089906 REVERSE LENGTH=527
AT5G27700.1	18.1116	13.2013	6.583	1	18.3	AT5G27700.1 | Symbols:no symbol available | no full name available | Ribosomal protein S21e | Chr5:9807541-9808048 REVERSE LENGTH=82
AT1G04420.1	11.0754	6.18805	11.481	2	5.6	AT1G04420.1 | Symbols:no symbol available | no full name available | NAD(P)-linked oxidoreductase superfamily protein | Chr1:1191634-1193699 FORWARD LENGTH=412
AT1G02780.1	18.455	13.5846	7.0627	1	12.1	AT1G02780.1 | Symbols:emb2386 | embryo defective 2386 | Ribosomal protein L19e family protein | Chr1:608120-609391 REVERSE LENGTH=214
AT5G07440.3	16.4277	11.5849	11.84	2;2;2	6.8	AT5G07440.3 | Symbols:GDH2 | glutamate dehydrogenase 2 | glutamate dehydrogenase 2 | Chr5:2356153-2357546 FORWARD LENGTH=309;AT5G07440.2 | Symbols:GDH2 | glutamate dehydrogenase 2 | glutamate dehydrogenase 2 | Chr5:2356153-2358012 FORWARD LENGTH=411;AT
ATCG00800.1	12.4139	7.59441	7.2186	1	4.1	ATCG00800.1 | Symbols:no symbol available | no full name available | structural constituent of ribosome | ChrC:82826-83482 REVERSE LENGTH=218
AT1G05080.1	16.2124	11.4288	14.921	1	3.2	AT1G05080.1 | Symbols:no symbol available | no full name available | F-box/RNI-like/FBD-like domains-containing protein | Chr1:1459091-1460579 FORWARD LENGTH=439
AT4G02080.1	15.8515	11.1884	11.589	2;2;2;1;1	12.4	AT4G02080.1 | Symbols:ATSARA1C,SAR2,ATSAR2,ASAR1 | secretion-associated RAS super family 2 | secretion-associated RAS super family 2 | Chr4:921554-922547 FORWARD LENGTH=193;AT3G62560.1 | Symbols:no symbol available | no full name available | Ras-related
AT5G20290.1	18.6042	13.9682	54.848	4;1	27	AT5G20290.1 | Symbols:no symbol available | no full name available | Ribosomal protein S8e family protein | Chr5:6851695-6853012 REVERSE LENGTH=222
AT3G23570.3	16.0772	11.4437	8.3782	1;1;1	9.6	AT3G23570.3 | Symbols:no symbol available | no full name available | alpha/beta-Hydrolases superfamily protein | Chr3:8458052-8459608 REVERSE LENGTH=239;AT3G23570.2 | Symbols:no symbol available | no full name available | alpha/beta-Hydrolases superfami
AT4G15000.2	17.1624	12.5574	13.021	2;2;1;1	14.5	AT4G15000.2 | Symbols:no symbol available | no full name available | Ribosomal L27e protein family | Chr4:8571896-8572387 FORWARD LENGTH=131;AT4G15000.1 | Symbols:no symbol available | no full name available | Ribosomal L27e protein family | Chr4:85718
AT2G42590.2	14.8942	10.3083	15.861	2;2;2	12.2	AT2G42590.2 | Symbols:GF14 MU,GRF9,GRF14 | general regulatory factor 9 | general regulatory factor 9 | Chr2:17732118-17733775 REVERSE LENGTH=262;AT2G42590.1 | Symbols:GF14 MU,GRF9,GRF14 | general regulatory factor 9 | general regulatory factor 9 | Chr2
AT2G20270.1	16.2514	11.6732	9.9445	1	15.1	AT2G20270.1 | Symbols:no symbol available | no full name available | Thioredoxin superfamily protein | Chr2:8738001-8739617 REVERSE LENGTH=179
AT1G15930.2	15.653	11.0761	9.5172	1;1	9.7	AT1G15930.2 | Symbols:no symbol available | no full name available | Ribosomal protein L7Ae/L30e/S12e/Gadd45 family protein | Chr1:5471702-5472741 FORWARD LENGTH=144;AT1G15930.1 | Symbols:no symbol available | no full name available | Ribosomal protein
AT5G02450.1	18.4095	13.877	13.725	2;1;1;1;1	19.4	AT5G02450.1 | Symbols:no symbol available | no full name available | Ribosomal protein L36e family protein | Chr5:533501-534394 FORWARD LENGTH=108;AT3G53740.1 | Symbols:no symbol available | no full name available | Ribosomal protein L36e family protein
AT2G23170.1	16.3392	11.883	121.96	9;4;1;1;1;1	23.5	AT2G23170.1 | Symbols:GH3.3 | | Auxin-responsive GH3 family protein | Chr2:9864125-9866502 REVERSE LENGTH=595
AT2G39390.1	17.8875	13.4703	16.151	1;1;1	15.4	AT2G39390.1 | Symbols:no symbol available | no full name available | Ribosomal L29 family protein | Chr2:16450803-16451762 REVERSE LENGTH=123;AT5G02610.1 | Symbols:no symbol available | no full name available | Ribosomal L29 family protein | Chr5:58761
AT1G54270.2	18.981	14.6048	42.356	5;5;4;4;4;4;3;3	16.5	AT1G54270.2 | Symbols:EIF4A-2 | eif4a-2 | eif4a-2 | Chr1:20260495-20262018 FORWARD LENGTH=407;AT1G54270.1 | Symbols:EIF4A-2 | eif4a-2 | eif4a-2 | Chr1:20260495-20262018 FORWARD LENGTH=412;AT3G13920.3 | Symbols:TIF4A1,EIF4A1,RH4 | eukaryotic translatio
AT5G17990.1	14.5285	10.1543	82.928	2	8.6	AT5G17990.1 | Symbols:pat1,TRP1 | tryptophan biosynthesis 1,PHOSPHORIBOSYLANTHRANILATE TRANSFERASE 1 | tryptophan biosynthesis 1 | Chr5:5957330-5959681 FORWARD LENGTH=444
AT5G12140.1	16.2076	11.9254	6.3934	1	15.8	AT5G12140.1 | Symbols:ATCYS1,CYS1 | cystatin-1 | cystatin-1 | Chr5:3923295-3923936 REVERSE LENGTH=101
AT3G12490.1	16.8933	12.6246	11.205	1	14.6	AT3G12490.1 | Symbols:ATCYSB,ATCYS6,CYSB | ARABIDOPSIS THALIANA PHYTOCYSTATIN 6,cystatin B | cystatin B | Chr3:3960802-3961777 REVERSE LENGTH=158
AT3G15190.1	16.4727	12.3428	6.7071	1	5.4	AT3G15190.1 | Symbols:PRPS20 | plastid ribosomal protein S20 | chloroplast 30S ribosomal protein S20 | Chr3:5116216-5117412 FORWARD LENGTH=202
AT1G62380.1	17.5623	13.4462	36.845	3	15.6	AT1G62380.1 | Symbols:ATACO2,ACO2 | ACC oxidase 2 | ACC oxidase 2 | Chr1:23082340-23084068 FORWARD LENGTH=320
AT2G34460.1	13.2326	9.18836	55.692	2	11.8	AT2G34460.1 | Symbols:no symbol available | no full name available | NAD(P)-binding Rossmann-fold superfamily protein | Chr2:14529635-14530732 FORWARD LENGTH=280
AT4G30190.1	17.7001	13.7698	70.561	2;2	15.3	AT4G30190.1 | Symbols:HA2,PMA2,AHA2 | H(+)-ATPase 2,PLASMA MEMBRANE PROTON ATPASE 2 | H[+]-ATPase 2 | Chr4:14770820-14775920 REVERSE LENGTH=948;AT4G30190.2 | Symbols:HA2,PMA2,AHA2 | H(+)-ATPase 2,PLASMA MEMBRANE PROTON ATPASE 2 | H[+]-ATPase 2 | Chr4:1
AT3G44300.1	19.1845	15.2693	100.14	4	37.2	AT3G44300.1 | Symbols:AtNIT2,NIT2 | nitrilase 2 | nitrilase 2 | Chr3:15983351-15985172 FORWARD LENGTH=339
AT4G36220.1	17.8714	13.9737	18.971	3	6.9	AT4G36220.1 | Symbols:CYP84A1,FAH1 | ferulic acid 5-hydroxylase 1,CYTOCHROME P450 84A1 | ferulic acid 5-hydroxylase 1 | Chr4:17137584-17139619 REVERSE LENGTH=520
AT3G44880.1	13.5479	9.67343	11.491	2	4.1	AT3G44880.1 | Symbols:ACD1,LLS1,PAO | PHEOPHORBIDE A OXYGENASE,LETHAL LEAF-SPOT 1 HOMOLOG,ACCELERATED CELL DEATH 1 | Pheophorbide a oxygenase family protein with Rieske 2Fe-2S domain-containing protein | Chr3:16383858-16386204 FORWARD LENGTH=537
AT4G12320.1	16.054	12.2185	6.9993	1	1.9	AT4G12320.1 | Symbols:CYP706A6 | cytochrome P450, family 706, subfamily A, polypeptide 6 | cytochrome P450%2C family 706%2C subfamily A%2C polypeptide 6 | Chr4:7314939-7316647 REVERSE LENGTH=518
AT4G36400.2	15.1369	11.3533	29.044	3;3	11.1	AT4G36400.2 | Symbols:D2HGDH | D-2-hydroxyglutarate dehydrogenase | FAD-linked oxidases family protein | Chr4:17197265-17200472 FORWARD LENGTH=559;AT4G36400.1 | Symbols:D2HGDH | D-2-hydroxyglutarate dehydrogenase | FAD-linked oxidases family protein |
AT1G09070.1	14.7946	11.0356	6.1437	1	2.8	AT1G09070.1 | Symbols:(AT)SRC2,SRC2,AtSRC2 | soybean gene regulated by cold-2,SOYBEAN GENE REGULATED BY COLD-2 | soybean gene regulated by cold-2 | Chr1:2927767-2928741 FORWARD LENGTH=324
AT5G23540.2	15.9153	12.3416	11.088	1;1	5	AT5G23540.2 | Symbols:no symbol available | no full name available | Mov34/MPN/PAD-1 family protein | Chr5:7938109-7939339 FORWARD LENGTH=259;AT5G23540.1 | Symbols:no symbol available | no full name available | Mov34/MPN/PAD-1 family protein | Chr5:793
AT3G56310.2	12.0283	8.51728	12.944	2;2	6.1	AT3G56310.2 | Symbols:no symbol available | no full name available | Melibiase family protein | Chr3:20882886-20885745 FORWARD LENGTH=413;AT3G56310.1 | Symbols:no symbol available | no full name available | Melibiase family protein | Chr3:20882886-2088
AT5G60670.1	18.8606	15.3577	10.952	1;1;1	7.8	AT5G60670.1 | Symbols:RPL12C | Ribosomal Protein Like 12C | Ribosomal protein L11 family protein | Chr5:24381066-24381566 REVERSE LENGTH=166;AT3G53430.1 | Symbols:no symbol available | no full name available | Ribosomal protein L11 family protein | Chr
AT5G07090.3	18.0212	14.6613	87.157	9;9;9;9;9;6	43.9	AT5G07090.3 | Symbols:no symbol available | no full name available | Ribosomal protein S4 (RPS4A) family protein | Chr5:2202783-2203805 FORWARD LENGTH=244;AT5G07090.2 | Symbols:no symbol available | no full name available | Ribosomal protein S4 (RPS4A)
AT3G51000.1	12.794	9.45087	6.134	1	4.3	AT3G51000.1 | Symbols:no symbol available | no full name available | alpha/beta-Hydrolases superfamily protein | Chr3:18945258-18946499 REVERSE LENGTH=323
AT4G02450.2	15.8143	12.4991	12.317	1;1	5.8	AT4G02450.2 | Symbols:p23-1 | | HSP20-like chaperones superfamily protein | Chr4:1073987-1075765 REVERSE LENGTH=240;AT4G02450.1 | Symbols:p23-1 | | HSP20-like chaperones superfamily protein | Chr4:1073987-1075765 REVERSE LENGTH=241
AT5G18380.3	17.3472	14.0687	16.521	2;2;2;1;1	18	AT5G18380.3 | Symbols:no symbol available | no full name available | Ribosomal protein S5 domain 2-like superfamily protein | Chr5:6090128-6090693 REVERSE LENGTH=139;AT5G18380.2 | Symbols:no symbol available | no full name available | Ribosomal protein
AT2G24270.3	15.323	12.1023	48.598	2;2;2;1	6.2	AT2G24270.3 | Symbols:ALDH11A3 | aldehyde dehydrogenase 11A3 | aldehyde dehydrogenase 11A3 | Chr2:10327325-10329601 REVERSE LENGTH=496;AT2G24270.1 | Symbols:ALDH11A3 | aldehyde dehydrogenase 11A3 | aldehyde dehydrogenase 11A3 | Chr2:10327325-10329601 R
AT5G40000.1	15.1659	11.9516	11.072	2;1;1;1;1;1;1;1;1;1;1;1;1;1;1;1;1;1	7.2	AT5G40000.1 | Symbols:no symbol available | no full name available | P-loop containing nucleoside triphosphate hydrolases superfamily protein | Chr5:16011072-16012484 REVERSE LENGTH=470;AT5G17760.2 | Symbols:no symbol available | no full name available
AT4G34200.1	18.1998	15.0895	160.56	14;2	31.3	AT4G34200.1 | Symbols:EDA9,PGDH1 | phosphoglycerate dehydrogenase 1,embryo sac development arrest 9 | D-3-phosphoglycerate dehydrogenase | Chr4:16374041-16376561 REVERSE LENGTH=603
AT2G21620.1	15.3438	12.2364	25.636	1;1	9.6	AT2G21620.1 | Symbols:RD2 | RESPONSIVE TO DESICCATION 2 | Adenine nucleotide alpha hydrolases-like superfamily protein | Chr2:9248749-9249986 FORWARD LENGTH=187;AT2G21620.2 | Symbols:RD2 | RESPONSIVE TO DESICCATION 2 | Adenine nucleotide alpha hydrolase
AT5G51720.1	14.773	11.7118	13.731	2	23.1	AT5G51720.1 | Symbols:NEET,At-NEET | NEET group protein | 2 iron%2C 2 sulfur cluster binding protein | Chr5:21009645-21010227 FORWARD LENGTH=108
AT2G43510.1	16.5786	13.5408	12.325	2	25.8	AT2G43510.1 | Symbols:ATTI1,TI1 | trypsin inhibitor protein 1 | trypsin inhibitor protein 1 | Chr2:18067211-18067620 FORWARD LENGTH=89
AT1G65260.2	12.4798	9.44585	6.7989	1;1	4.2	AT1G65260.2 | Symbols:PTAC4,VIPP1 | VESICLE-INDUCING PROTEIN IN PLASTIDS 1,plastid transcriptionally active 4 | plastid transcriptionally active 4 | Chr1:24236914-24240428 FORWARD LENGTH=259;AT1G65260.1 | Symbols:PTAC4,VIPP1 | VESICLE-INDUCING PROTEIN I
AT3G11780.1	16.45	13.4178	7.0187	1;1	8.5	AT3G11780.1 | Symbols:no symbol available | no full name available | MD-2-related lipid recognition domain-containing protein / ML domain-containing protein | Chr3:3724326-3725476 REVERSE LENGTH=153;AT3G11780.2 | Symbols:no symbol available | no full na
AT3G63190.1	16.011	12.9842	19.181	3	17.8	AT3G63190.1 | Symbols:cpRRF,HFP108,AtcpRRF,RRF | chloroplast ribosome recycling factor,Arabidopsis thaliana chloroplast ribosome recycling factor,ribosome recycling factor, chloroplast precursor,HIGH CHLOROPHYLL FLUORESCENCE AND PALE GREEN MUTANT 108 |
AT1G18540.1	17.1083	14.083	21.867	2;1;1	10.7	AT1G18540.1 | Symbols:no symbol available | no full name available | Ribosomal protein L6 family protein | Chr1:6377448-6378548 REVERSE LENGTH=233;AT1G74060.1 | Symbols:no symbol available | no full name available | Ribosomal protein L6 family protein |
AT5G17380.1	16.6738	13.6631	84.068	8	19.6	AT5G17380.1 | Symbols:no symbol available | no full name available | Thiamine pyrophosphate dependent pyruvate decarboxylase family protein | Chr5:5724920-5726720 REVERSE LENGTH=572
AT2G04400.1	12.0881	9.08111	43.18	5	16.4	AT2G04400.1 | Symbols:no symbol available | no full name available | Aldolase-type TIM barrel family protein | Chr2:1531208-1533578 FORWARD LENGTH=402
AT5G45775.1	19.7422	16.7444	30.245	4;4;4;4;4	26.2	AT5G45775.1 | Symbols:no symbol available | no full name available | Ribosomal L5P family protein | Chr5:18565281-18566377 REVERSE LENGTH=172;AT5G45775.2 | Symbols:no symbol available | no full name available | Ribosomal L5P family protein | Chr5:18565
AT5G48300.1	13.7564	10.7679	18.812	3	7.3	AT5G48300.1 | Symbols:ADG1,APS1 | ADP-GLUCOSE PYROPHOSPHORYLASE SMALL SUBUNIT 1,ADP glucose pyrophosphorylase 1 | ADP glucose pyrophosphorylase 1 | Chr5:19570326-19572557 FORWARD LENGTH=520
AT1G57720.2	15.8669	12.9123	36.36	2;2	12.1	AT1G57720.2 | Symbols:no symbol available | no full name available | Translation elongation factor EF1B%2C gamma chain | Chr1:21377873-21380114 FORWARD LENGTH=413;AT1G57720.1 | Symbols:no symbol available | no full name available | Translation elongatio
AT5G59880.2	16.3184	13.4187	37.254	3;3;1;1;1	37.9	AT5G59880.2 | Symbols:ADF3 | actin depolymerizing factor 3 | actin depolymerizing factor 3 | Chr5:24120382-24121628 FORWARD LENGTH=124;AT5G59880.1 | Symbols:ADF3 | actin depolymerizing factor 3 | actin depolymerizing factor 3 | Chr5:24120382-24121628 F
AT1G10370.1	15.5875	12.7229	38.74	2	12.8	AT1G10370.1 | Symbols:ATGSTU17,ERD9,GST30B,GST30,GSTU17 | GLUTATHIONE S-TRANSFERASE 30B,GLUTATHIONE S-TRANSFERASE 30,GLUTATHIONE S-TRANSFERASE TAU 17,GLUTATHIONE S-TRANSFERASE U17,EARLY-RESPONSIVE TO DEHYDRATION 9 | Glutathione S-transferase family protei
AT2G44920.2	12.2484	9.42079	27.605	2;1	11.2	AT2G44920.2 | Symbols:no symbol available | no full name available | Tetratricopeptide repeat (TPR)-like superfamily protein | Chr2:18524419-18526502 FORWARD LENGTH=224;AT2G44920.1 | Symbols:no symbol available | no full name available | Tetratricopepti
AT3G44320.1	18.2004	15.4861	245.65	2	19.4	AT3G44320.1 | Symbols:NIT3,AtNIT3 | NITRILASE 3,nitrilase 3 | nitrilase 3 | Chr3:15993419-15995493 FORWARD LENGTH=346
AT1G03680.1	17.2136	14.5196	42.345	5	33.5	AT1G03680.1 | Symbols:ATHM1,TRX-M1,ATM1,THM1 | thioredoxin M-type 1,THIOREDOXIN M-TYPE 1,ARABIDOPSIS THIOREDOXIN M-TYPE 1 | thioredoxin M-type 1 | Chr1:916990-917865 REVERSE LENGTH=179
AT4G26530.3	16.5158	13.8336	168.71	8;8;8	34.1	AT4G26530.3 | Symbols:FBA5,AtFBA5 | fructose-bisphosphate aldolase 5 | Aldolase superfamily protein | Chr4:13391566-13392937 FORWARD LENGTH=358;AT4G26530.2 | Symbols:FBA5,AtFBA5 | fructose-bisphosphate aldolase 5 | Aldolase superfamily protein | Chr4:1
AT3G15360.1	17.7903	15.1207	17.851	3	15.5	AT3G15360.1 | Symbols:ATM4,TRX-M4,ATHM4 | ARABIDOPSIS THIOREDOXIN M-TYPE 4,thioredoxin M-type 4 | thioredoxin M-type 4 | Chr3:5188448-5189457 FORWARD LENGTH=193
AT3G58140.1	12.9229	10.2541	11.32	2	5.6	AT3G58140.1 | Symbols:no symbol available | no full name available | phenylalanyl-tRNA synthetase class IIc family protein | Chr3:21529988-21532386 REVERSE LENGTH=429
AT2G46280.1	12.3003	9.65776	6.0859	1;1;1	3.7	AT2G46280.1 | Symbols:TIF3I1,TRIP-1,TRIP1 | TGF-beta receptor interacting protein 1 | TGF-beta receptor interacting protein 1 | Chr2:19003656-19005393 REVERSE LENGTH=328;AT2G46280.2 | Symbols:TIF3I1,TRIP-1,TRIP1 | TGF-beta receptor interacting protein 1
AT4G22690.1	18.1927	15.556	45.715	5;5;1	11.7	AT4G22690.1 | Symbols:CYP706A1 | cytochrome P450, family 706, subfamily A, polypeptide 1 | cytochrome P450%2C family 706%2C subfamily A%2C polypeptide 1 | Chr4:11929847-11931520 FORWARD LENGTH=557;AT4G22710.1 | Symbols:CYP706A2 | cytochrome P450, fam
AT5G30510.1	16.3084	13.6761	17.312	3	8.4	AT5G30510.1 | Symbols:ARRPS1,RPS1,PRPS1 | plastid ribosomal protein S1,ribosomal protein S1 | ribosomal protein S1 | Chr5:11619262-11621223 REVERSE LENGTH=416
AT3G49120.1	18.7779	16.1684	201.89	8;2;1;1;1	32.9	AT3G49120.1 | Symbols:PERX34,ATPERX34,PRX34,ATPCB,PRXCB | ARABIDOPSIS THALIANA PEROXIDASE CB,PEROXIDASE 34,peroxidase CB | peroxidase CB | Chr3:18207819-18210041 FORWARD LENGTH=353
AT1G53850.1	14.9925	12.3844	11.861	2;2;1	13.1	AT1G53850.1 | Symbols:ATPAE1,PAE1 | 20S proteasome alpha subunit E1,ARABIDOPSIS 20S PROTEASOME ALPHA SUBUNIT E1 | 20S proteasome alpha subunit E1 | Chr1:20104131-20105792 REVERSE LENGTH=237;AT1G53850.2 | Symbols:ATPAE1,PAE1 | 20S proteasome alpha subuni
AT3G17810.1	12.9867	10.3847	12.569	2	5.9	AT3G17810.1 | Symbols:PYD1 | pyrimidine 1 | pyrimidine 1 | Chr3:6094279-6096289 FORWARD LENGTH=426
AT1G77710.1	12.24	9.69841	8.0869	1	16.1	AT1G77710.1 | Symbols:CCP2,AtCCP2 | conserved in ciliated species and in the land plants 2 | ubiquitin-fold modifier | Chr1:29206750-29207895 FORWARD LENGTH=93
AT5G40370.1	18.9867	16.4641	31.705	4;3	66.7	AT5G40370.1 | Symbols:AtGRXC2,GRXC2 | glutaredoxin C2 | Glutaredoxin family protein | Chr5:16147826-16149052 REVERSE LENGTH=111;AT5G40370.2 | Symbols:AtGRXC2,GRXC2 | glutaredoxin C2 | Glutaredoxin family protein | Chr5:16147826-16148900 REVERSE LENGTH=
AT2G43820.1	13.3202	10.8306	58.542	2	8.2	AT2G43820.1 | Symbols:GT,ATSAGT1,SGT1,UGT74F2,SAGT1 | UDP-glucosyltransferase 74F2,Arabidopsis thaliana salicylic acid glucosyltransferase 1,salicylic acid glucosyltransferase 1,UDP-glucose:salicylic acid glucosyltransferase 1 | UDP-glucosyltransferase 74
AT5G16050.2	16.0794	13.6013	69.329	2;2	19.4	AT5G16050.2 | Symbols:GRF5,GF14 UPSILON | general regulatory factor 5 | general regulatory factor 5 | Chr5:5244008-5245402 REVERSE LENGTH=268;AT5G16050.1 | Symbols:GRF5,GF14 UPSILON | general regulatory factor 5 | general regulatory factor 5 | Chr5:524
AT3G52930.1	18.5772	16.1117	228.27	8	49.7	AT3G52930.1 | Symbols:AtFBA8,FBA8 | fructose-bisphosphate aldolase 8 | Aldolase superfamily protein | Chr3:19627383-19628874 REVERSE LENGTH=358
AT1G64200.3	15.1073	12.6444	11.827	2;2;2;2	10.9	AT1G64200.3 | Symbols:VHA-E3 | vacuolar H+-ATPase subunit E isoform 3 | vacuolar H+-ATPase subunit E isoform 3 | Chr1:23828914-23830002 REVERSE LENGTH=192;AT4G11150.1 | Symbols:VHA-E1,emb2448,TUF,TUFF | vacuolar ATP synthase subunit E1,embryo defective
AT1G02500.2	17.4424	14.9814	40.066	5;5;4;4;4;2;2	15.3	AT1G02500.2 | Symbols:METK1,SAM-1,AtSAM1,SAM1,MAT1 | S-adenosylmethionine synthetase 1,S-ADENOSYLMETHIONINE SYNTHETASE-1 | S-adenosylmethionine synthetase 1 | Chr1:519037-520218 FORWARD LENGTH=393;AT1G02500.1 | Symbols:METK1,SAM-1,AtSAM1,SAM1,MAT1 | S-a
AT2G25450.1	14.9293	12.4745	17.31	3	10	AT2G25450.1 | Symbols:no symbol available | no full name available | 2-oxoglutarate (2OG) and Fe(II)-dependent oxygenase superfamily protein | Chr2:10830286-10831563 REVERSE LENGTH=359
AT3G19240.1	13.9229	11.4685	6.2865	1	2	AT3G19240.1 | Symbols:no symbol available | no full name available | Vacuolar import/degradation%2C Vid27-related protein | Chr3:6664383-6666423 FORWARD LENGTH=648
AT5G40950.1	16.29	13.8566	6.1815	1	5.6	AT5G40950.1 | Symbols:RPL27 | ribosomal protein large subunit 27 | ribosomal protein large subunit 27 | Chr5:16410866-16411845 FORWARD LENGTH=198
AT1G47128.1	18.5027	16.0971	20.388	3	10.2	AT1G47128.1 | Symbols:RD21,RD21A | responsive to dehydration 21A,responsive to dehydration 21 | Granulin repeat cysteine protease family protein | Chr1:17283139-17285609 REVERSE LENGTH=462
AT3G18820.1	18.3979	16.0582	11.031	2;2;2;1;1	10.2	AT3G18820.1 | Symbols:RAB7B,ATRAB7B,RABG3F,ATRABG3F,RAB71 | RAB GTPase homolog G3F | RAB GTPase homolog G3F | Chr3:6484266-6486005 FORWARD LENGTH=206;AT3G16100.1 | Symbols:RABG3c,ATRAB7D,ATRABG3C | RAB GTPase homolog G3C | RAB GTPase homolog G3C | Chr3
AT5G46290.2	16.4956	14.1622	28.633	2;2;2	9.1	AT5G46290.2 | Symbols:KASI,KAS1 | 3-ketoacyl-acyl carrier protein synthase I,KETOACYL-ACP SYNTHASE 1 | 3-ketoacyl-acyl carrier protein synthase I | Chr5:18774439-18776629 REVERSE LENGTH=418;AT5G46290.1 | Symbols:KASI,KAS1 | 3-ketoacyl-acyl carrier prote
AT3G27850.1	20.7024	18.3752	49.654	4;4;4	40.6	AT3G27850.1 | Symbols:RPL12-C | ribosomal protein L12-C | ribosomal protein L12-C | Chr3:10324905-10325468 FORWARD LENGTH=187;AT3G27830.2 | Symbols:RPL12-A,RPL12 | ribosomal protein L12-A,RIBOSOMAL PROTEIN L12 | ribosomal protein L12-A | Chr3:10318576-
AT4G10790.1	22.2095	19.8937	211.25	11	26.7	AT4G10790.1 | Symbols:no symbol available | no full name available | UBX domain-containing protein | Chr4:6640752-6643035 REVERSE LENGTH=480
AT1G05560.1	12.4722	10.1866	35.972	2;2	5.1	AT1G05560.1 | Symbols:UGT1,UGT75B1 | UDP-GLUCOSE TRANSFERASE 1,UDP-glucosyltransferase 75B1 | UDP-glucosyltransferase 75B1 | Chr1:1645674-1647083 REVERSE LENGTH=469;AT1G05560.2 | Symbols:UGT1,UGT75B1 | UDP-GLUCOSE TRANSFERASE 1,UDP-glucosyltransferase 7
AT3G44310.3	20.4786	18.2081	140.04	6;6;2;2	43.4	AT3G44310.3 | Symbols:NIT1,ATNIT1,NITI | A. THALIANA NITRILASE 1,nitrilase 1 | nitrilase 1 | Chr3:15986901-15988841 FORWARD LENGTH=346;AT3G44310.1 | Symbols:NIT1,ATNIT1,NITI | A. THALIANA NITRILASE 1,nitrilase 1 | nitrilase 1 | Chr3:15986901-15988841 F
AT3G43520.1	13.5751	11.3055	6.4559	1	8.3	AT3G43520.1 | Symbols:no symbol available | no full name available | Transmembrane proteins 14C | Chr3:15406088-15407699 FORWARD LENGTH=240
AT2G34480.1	18.0182	15.752	27.927	2;2;2;2;1	14.6	AT2G34480.1 | Symbols:no symbol available | no full name available | Ribosomal protein L18ae/LX family protein | Chr2:14532916-14534161 REVERSE LENGTH=178;AT1G29965.1 | Symbols:no symbol available | no full name available | Ribosomal protein L18ae/LX fa
AT3G49010.4	18.4639	16.2021	32.024	4;4;4;4;4;4;3;2;1	25	AT3G49010.4 | Symbols:BBC1,RSU2,ATBBC1 | 40S RIBOSOMAL PROTEIN,breast basic conserved 1 | breast basic conserved 1 | Chr3:18166971-18168047 REVERSE LENGTH=204;AT3G49010.7 | Symbols:BBC1,RSU2,ATBBC1 | 40S RIBOSOMAL PROTEIN,breast basic conserved 1 | brea
AT1G71500.1	12.9902	10.7675	27.699	4	18.5	AT1G71500.1 | Symbols:PSB33 | PhotoSystem B protein 33 | Rieske (2Fe-2S) domain-containing protein | Chr1:26936084-26937331 FORWARD LENGTH=287
AT4G22240.1	15.6704	13.4603	23.479	3	16.1	AT4G22240.1 | Symbols:FBN1b | fibrillin 1b | Plastid-lipid associated protein PAP / fibrillin family protein | Chr4:11766090-11767227 REVERSE LENGTH=310
AT2G43560.2	14.8106	12.6042	12.339	2;2	12.6	AT2G43560.2 | Symbols:no symbol available | no full name available | FKBP-like peptidyl-prolyl cis-trans isomerase family protein | Chr2:18073995-18074950 REVERSE LENGTH=167;AT2G43560.1 | Symbols:no symbol available | no full name available | FKBP-like
AT2G44650.1	15.4822	13.3055	12.614	2	15.8	AT2G44650.1 | Symbols:CHL-CPN10,CPN10 | CHLOROPLAST CHAPERONIN 10,chloroplast chaperonin 10 | chloroplast chaperonin 10 | Chr2:18419521-18420510 REVERSE LENGTH=139
AT5G02870.2	16.4292	14.2541	32.874	2;2	12.3	AT5G02870.2 | Symbols:RPL4 | ribosomal large subunit 4 | Ribosomal protein L4/L1 family | Chr5:657830-659526 FORWARD LENGTH=406;AT5G02870.1 | Symbols:RPL4 | ribosomal large subunit 4 | Ribosomal protein L4/L1 family | Chr5:657830-659526 FORWARD LENGTH=
AT3G11940.2	18.8864	16.7188	323.31	1;1	21.7	AT3G11940.2 | Symbols:ATRPS5A,RPS5A,AML1 | ARABIDOPSIS MINUTE-LIKE 1,ribosomal protein 5A | ribosomal protein 5A | Chr3:3778175-3779354 REVERSE LENGTH=207;AT3G11940.1 | Symbols:ATRPS5A,RPS5A,AML1 | ARABIDOPSIS MINUTE-LIKE 1,ribosomal protein 5A | riboso
AT2G04030.2	13.5503	11.393	21.293	3;3	7.1	AT2G04030.2 | Symbols:CR88,EMB1956,AtHsp90.5,AtHsp90C,Hsp88.1,HSP90.5 | HEAT SHOCK PROTEIN 90.5,EMBRYO DEFECTIVE 1956,HEAT SHOCK PROTEIN 88.1 | Chaperone protein htpG family protein | Chr2:1281983-1285909 FORWARD LENGTH=777;AT2G04030.1 | Symbols:CR88,EM
AT2G19730.3	19.2911	17.1434	22.112	3;3;3;1;1	33.6	AT2G19730.3 | Symbols:no symbol available | no full name available | Ribosomal L28e protein family | Chr2:8511752-8512995 FORWARD LENGTH=143;AT2G19730.2 | Symbols:no symbol available | no full name available | Ribosomal L28e protein family | Chr2:85117
AT4G24280.1	16.4004	14.2678	91.739	2	19.9	AT4G24280.1 | Symbols:cpHsc70-1 | chloroplast heat shock protein 70-1 | chloroplast heat shock protein 70-1 | Chr4:12590094-12593437 FORWARD LENGTH=718
AT1G10760.3	14.5407	12.4083	58.66	3;3;3	4.5	AT1G10760.3 | Symbols:GWD,GWD1,SOP1,SOP,SEX1 | STARCH EXCESS 1 | Pyruvate phosphate dikinase%2C PEP/pyruvate binding domain-containing protein | Chr1:3581210-3590043 REVERSE LENGTH=1399;AT1G10760.2 | Symbols:GWD,GWD1,SOP1,SOP,SEX1 | STARCH EXCESS 1 | Py
AT3G06860.1	15.6323	13.5066	12.4	2	6.9	AT3G06860.1 | Symbols:ATMFP2,MFP2 | MULTIFUNCTIONAL PROTEIN 2,multifunctional protein 2 | multifunctional protein 2 | Chr3:2161926-2166009 FORWARD LENGTH=725
AT3G11510.1	19.6139	17.4892	27.008	4;3;3	24	AT3G11510.1 | Symbols:no symbol available | no full name available | Ribosomal protein S11 family protein | Chr3:3623757-3624866 REVERSE LENGTH=150;AT3G52580.1 | Symbols:no symbol available | no full name available | Ribosomal protein S11 family protein
AT5G61790.1	14.8766	12.7621	13.351	2;1;1	5.7	AT5G61790.1 | Symbols:CNX1,ATCNX1 | calnexin 1 | calnexin 1 | Chr5:24827394-24829642 REVERSE LENGTH=530;AT5G07340.1 | Symbols:no symbol available | no full name available | Calreticulin family protein | Chr5:2317300-2319458 FORWARD LENGTH=532;AT5G07340
AT1G02930.2	19.4131	17.3099	69.052	3;3	51.4	AT1G02930.2 | Symbols:ATGSTF3,ATGSTF6,GST1,ERD11,GSTF6,ATGST1 | EARLY RESPONSIVE TO DEHYDRATION 11,ARABIDOPSIS GLUTATHIONE S-TRANSFERASE 1,ARABIDOPSIS THALIANA GLUATIONE S-TRANSFERASE F3,glutathione S-transferase 6,GLUTATHIONE S-TRANSFERASE 1,GLUTATHIONE
AT2G36530.1	19.1352	17.0468	323.31	13;12	43.9	AT2G36530.1 | Symbols:LOS2,ENO2 | LOW EXPRESSION OF OSMOTICALLY RESPONSIVE GENES 2,ENOLASE 2 | Enolase | Chr2:15321081-15323786 REVERSE LENGTH=444;AT2G36530.2 | Symbols:LOS2,ENO2 | LOW EXPRESSION OF OSMOTICALLY RESPONSIVE GENES 2,ENOLASE 2 | Enolase |
AT3G09840.1	15.6434	13.5582	48.69	7;7;7	10	AT3G09840.1 | Symbols:ATCDC48,CDC48,AtCDC48A,CDC48A | cell division cycle 48 | cell division cycle 48 | Chr3:3019494-3022832 FORWARD LENGTH=809;AT5G03340.1 | Symbols:AtCDC48C | cell division cycle 48C | ATPase%2C AAA-type%2C CDC48 protein | Chr5:810091
AT4G39200.2	18.2349	16.1657	16.796	2;2;2;2;1;1	15.9	AT4G39200.2 | Symbols:no symbol available | no full name available | Ribosomal protein S25 family protein | Chr4:18257464-18258464 FORWARD LENGTH=107;AT2G21580.2 | Symbols:no symbol available | no full name available | Ribosomal protein S25 family prote
AT1G55480.1	14.3489	12.296	17.458	2	10.7	AT1G55480.1 | Symbols:ZKT | protein containing PDZ domain, a K-box domain, and a TPR region | protein containing PDZ domain%2C a K-box domain%2C and a TPR region | Chr1:20713822-20715351 FORWARD LENGTH=335
AT5G13420.1	14.7003	12.6737	31.924	5	15.8	AT5G13420.1 | Symbols:TRA2 | transaldolase 2 | Aldolase-type TIM barrel family protein | Chr5:4302080-4304212 REVERSE LENGTH=438
AT3G11130.1	16.2618	14.2604	55.592	9;8	8.3	AT3G11130.1 | Symbols:AtCHC1,CHC1 | clathrin heavy chain 1 | Clathrin%2C heavy chain | Chr3:3482575-3491667 REVERSE LENGTH=1705;AT3G08530.1 | Symbols:AtCHC2,CHC2 | clathrin heavy chain 2 | Clathrin%2C heavy chain | Chr3:2587171-2595411 REVERSE LENGTH=1
AT5G47200.1	18.6404	16.64	12.624	2;2;1;1;1;1;1;1;1;1;1;1	13.4	AT5G47200.1 | Symbols:RAB1A,ATRABD2B,ATRAB1A | ARABIDOPSIS RAB GTPASE HOMOLOG D2B,RAB GTPase homolog 1A | RAB GTPase homolog 1A | Chr5:19167029-19168718 FORWARD LENGTH=202;AT4G17530.1 | Symbols:RAB1C,ATRABD2C,ATRAB1C | RAB GTPase homolog 1C | RAB GTPase
AT2G29490.1	13.2616	11.2692	10.637	1	5.4	AT2G29490.1 | Symbols:GSTU1,ATGSTU1,GST19 | GLUTATHIONE S-TRANSFERASE 19,glutathione S-transferase TAU 1 | glutathione S-transferase TAU 1 | Chr2:12631593-12632360 REVERSE LENGTH=224
AT1G14810.1	13.6737	11.6963	22.728	4;3	17.9	AT1G14810.1 | Symbols:no symbol available | no full name available | semialdehyde dehydrogenase family protein | Chr1:5102684-5104633 REVERSE LENGTH=375;AT1G14810.2 | Symbols:no symbol available | no full name available | semialdehyde dehydrogenase fami
AT2G20450.1	18.7162	16.753	28.232	4;3	34.3	AT2G20450.1 | Symbols:no symbol available | no full name available | Ribosomal protein L14 | Chr2:8813923-8815071 FORWARD LENGTH=134;AT4G27090.1 | Symbols:no symbol available | no full name available | Ribosomal protein L14 | Chr4:13594104-13595187 REV
AT1G54100.2	14.9831	13.0365	25.895	4;4	13.2	AT1G54100.2 | Symbols:ALDH7B4 | aldehyde dehydrogenase 7B4 | aldehyde dehydrogenase 7B4 | Chr1:20195435-20198853 REVERSE LENGTH=508;AT1G54100.1 | Symbols:ALDH7B4 | aldehyde dehydrogenase 7B4 | aldehyde dehydrogenase 7B4 | Chr1:20195435-20198853 REVERSE
AT1G51680.2	13.6672	11.7504	11.617	2;2;2	5.1	AT1G51680.2 | Symbols:4CL.1,AT4CL1,4CL1 | ARABIDOPSIS THALIANA 4-COUMARATE:COA LIGASE 1,4-coumarate:CoA ligase 1,4-COUMARATE:COA LIGASE 1 | 4-coumarate:CoA ligase 1 | Chr1:19159647-19161464 REVERSE LENGTH=490;AT1G51680.3 | Symbols:4CL.1,AT4CL1,4CL1 | AR
AT2G33210.2	15.7252	13.8201	78.063	2;2	12.4	AT2G33210.2 | Symbols:HSP60-2 | heat shock protein 60-2 | heat shock protein 60-2 | Chr2:14075093-14078568 REVERSE LENGTH=580;AT2G33210.1 | Symbols:HSP60-2 | heat shock protein 60-2 | heat shock protein 60-2 | Chr2:14075093-14078568 REVERSE LENGTH=585
AT5G39740.2	18.5111	16.6097	18.609	3;3;3;3;2	13.6	AT5G39740.2 | Symbols:RPL5B,OLI7 | ribosomal protein L5 B,OLIGOCELLULA 7 | ribosomal protein L5 B | Chr5:15903484-15905185 FORWARD LENGTH=301;AT5G39740.1 | Symbols:RPL5B,OLI7 | ribosomal protein L5 B,OLIGOCELLULA 7 | ribosomal protein L5 B | Chr5:15903
AT4G02520.1	20.2885	18.3908	51.606	5;2	34.4	AT4G02520.1 | Symbols:ATGSTF2,GSTF2,ATPM24.1,GST2,ATPM24 | glutathione S-transferase PHI 2 | glutathione S-transferase PHI 2 | Chr4:1110673-1111531 REVERSE LENGTH=212;AT2G02930.1 | Symbols:ATGSTF3,GST16,GSTF3 | GLUTATHIONE S-TRANSFERASE 16,glutathione S
AT3G54640.1	13.327	11.4311	57.588	6	38.1	AT3G54640.1 | Symbols:TRP3,TSA1 | TRYPTOPHAN-REQUIRING 3,tryptophan synthase alpha chain | tryptophan synthase alpha chain | Chr3:20223331-20225303 REVERSE LENGTH=312
AT5G50850.1	16.6556	14.7759	42.562	3	9.9	AT5G50850.1 | Symbols:MAB1 | MACCI-BOU | Transketolase family protein | Chr5:20689671-20692976 FORWARD LENGTH=363
AT3G12580.1	16.9517	15.0787	39.265	6;1	33.2	AT3G12580.1 | Symbols:HSP70,ATHSP70 | ARABIDOPSIS HEAT SHOCK PROTEIN 70,heat shock protein 70 | heat shock protein 70 | Chr3:3991487-3993689 REVERSE LENGTH=650
AT5G10360.1	18.0809	16.2162	34.571	3;2;1;1	18.9	AT5G10360.1 | Symbols:RPS6B,EMB3010 | Ribosomal protein small subunit 6b,embryo defective 3010 | Ribosomal protein S6e | Chr5:3258734-3260142 REVERSE LENGTH=249;AT5G10360.2 | Symbols:RPS6B,EMB3010 | Ribosomal protein small subunit 6b,embryo defective 30
AT1G22400.1	11.4053	9.5483	10.637	1	2.5	AT1G22400.1 | Symbols:UGT85A1,ATUGT85A1 | ARABIDOPSIS THALIANA UDP-GLUCOSYL TRANSFERASE 85A1 | UDP-Glycosyltransferase superfamily protein | Chr1:7903851-7906607 REVERSE LENGTH=489
AT4G34050.2	15.3106	13.4658	6.2028	1;1;1	10.8	AT4G34050.2 | Symbols:CCoAOMT1 | caffeoyl coenzyme A O-methyltransferase 1 | S-adenosyl-L-methionine-dependent methyltransferases superfamily protein | Chr4:16310844-16311973 FORWARD LENGTH=148;AT4G34050.1 | Symbols:CCoAOMT1 | caffeoyl coenzyme A O-meth
AT4G37990.1	17.1208	15.2929	150.97	3	17.5	AT4G37990.1 | Symbols:ELI3-2,ATCAD8,ELI3,CAD-B2 | elicitor-activated gene 3-2,CINNAMYL-ALCOHOL DEHYDROGENASE B2,ARABIDOPSIS THALIANA CINNAMYL-ALCOHOL DEHYDROGENASE 8,ELICITOR-ACTIVATED GENE 3 | cinnamyl alcohol dehydrogenase 8 | Chr4:17855964-17857388 FO
AT2G44120.1	16.5918	14.7711	11.625	2;2;2;1;1;1;1;1;1;1;1;1;1	8.7	AT2G44120.1 | Symbols:no symbol available | no full name available | Ribosomal protein L30/L7 family protein | Chr2:18249227-18250402 REVERSE LENGTH=242;AT2G01250.1 | Symbols:no symbol available | no full name available | Ribosomal protein L30/L7 family
AT5G60390.3	19.861	18.0475	257.56	9;9;9;9;9;9;9;9;9;7	30.3	AT5G60390.3 | Symbols:EF1alpha | | GTP binding Elongation factor Tu family protein | Chr5:24289226-24290675 FORWARD LENGTH=449;AT5G60390.2 | Symbols:EF1alpha | | GTP binding Elongation factor Tu family protein | Chr5:24289226-24290675 FORWARD LENGTH=
AT3G18780.3	16.5128	14.7007	24.917	3;3;3;2	23.3	AT3G18780.3 | Symbols:LSR2,ACT2,ENL2,DER1,FIZ2 | FRIZZY AND KINKED SHOOTS 2,LIGHT STRESS-REGULATED 2,DEFORMED ROOT HAIRS 1,actin 2,ENHANCER OF LRX1 2 | actin 2 | Chr3:6475535-6476832 FORWARD LENGTH=377;AT3G18780.2 | Symbols:LSR2,ACT2,ENL2,DER1,FIZ2 | FR
AT2G37050.2	16.2866	14.4809	6.1822	1;1;1;1	1.3	AT2G37050.2 | Symbols:no symbol available | no full name available | Leucine-rich repeat protein kinase family protein | Chr2:15569290-15572545 FORWARD LENGTH=714;AT2G37050.4 | Symbols:no symbol available | no full name available | Leucine-rich repeat p
AT3G47370.3	19.1152	17.313	20.854	1;1;1;1;1;1	9.8	AT3G47370.3 | Symbols:no symbol available | no full name available | Ribosomal protein S10p/S20e family protein | Chr3:17453671-17454437 REVERSE LENGTH=122;AT3G47370.2 | Symbols:no symbol available | no full name available | Ribosomal protein S10p/S20e
AT3G25530.2	15.0902	13.2931	6.5757	1;1	6.1	AT3G25530.2 | Symbols:AtGLYR1,GLYR1,ATGHBDH,GHBDH,GR1 | GLYOXYLATE REDUCTASE 1,glyoxylate reductase 1 | glyoxylate reductase 1 | Chr3:9271949-9273514 REVERSE LENGTH=278;AT3G25530.1 | Symbols:AtGLYR1,GLYR1,ATGHBDH,GHBDH,GR1 | GLYOXYLATE REDUCTASE 1,glyox
AT3G55280.3	19.7368	17.9463	22.344	1;1;1;1;1	8.8	AT3G55280.3 | Symbols:RPL23A2,RPL23AB | RIBOSOMAL PROTEIN L23A2,ribosomal protein L23AB | ribosomal protein L23AB | Chr3:20500667-20501519 FORWARD LENGTH=148;AT3G55280.2 | Symbols:RPL23A2,RPL23AB | RIBOSOMAL PROTEIN L23A2,ribosomal protein L23AB | ribos
AT3G17820.1	16.8974	15.1084	323.31	1	8.8	AT3G17820.1 | Symbols:GLN1.3,ATGSKB6,GLN1;3 | glutamine synthetase 1.3,ARABIDOPSIS THALIANA GLUTAMINE SYNTHASE CLONE KB6,GLUTAMINE SYNTHETASE 1;3 | glutamine synthetase 1.3 | Chr3:6097503-6099408 FORWARD LENGTH=354
AT5G09650.1	15.5223	13.7378	33.594	3	10.7	AT5G09650.1 | Symbols:PPa6,AtPPa6 | pyrophosphorylase 6 | pyrophosphorylase 6 | Chr5:2991331-2993117 REVERSE LENGTH=300
AT5G42020.1	17.7227	15.9475	143.27	12;12;11;10	25.6	AT5G42020.1 | Symbols:BIP2,BIP | luminal binding protein | Heat shock protein 70 (Hsp 70) family protein | Chr5:16807697-16810480 REVERSE LENGTH=668;AT5G42020.3 | Symbols:BIP2,BIP | luminal binding protein | Heat shock protein 70 (Hsp 70) family protein
AT1G21720.1	12.7192	10.9581	12.216	2;1;1	15.7	AT1G21720.1 | Symbols:PBC1 | proteasome beta subunit C1 | proteasome beta subunit C1 | Chr1:7626394-7628070 FORWARD LENGTH=204;AT1G77440.2 | Symbols:PBC2 | 20S proteasome beta subunit C2 | 20S proteasome beta subunit C2 | Chr1:29096020-29098105 FORWARD
AT2G17420.2	14.4497	12.6934	11.141	2;2;1	7.5	AT2G17420.2 | Symbols:ATNTRA,NTRA,NTR2 | NADPH-DEPENDENT THIOREDOXIN REDUCTASE 2,NADPH-dependent thioredoxin reductase A,THIOREDOXIN REDUCTASE A | NADPH-dependent thioredoxin reductase A | Chr2:7564342-7565594 FORWARD LENGTH=361;AT2G17420.1 | Symbols:AT
AT3G63490.1	16.8706	15.1196	11.173	2;1	9.8	AT3G63490.1 | Symbols:EMB3126,PRPL1 | plastid ribosomal protein L1,EMBRYO DEFECTIVE 3126 | Ribosomal protein L1p/L10e family | Chr3:23444269-23446020 FORWARD LENGTH=346;AT3G63490.2 | Symbols:EMB3126,PRPL1 | plastid ribosomal protein L1,EMBRYO DEFECTIVE
AT2G35410.1	13.254	11.5049	21.862	2	7.5	AT2G35410.1 | Symbols:no symbol available | no full name available | RNA-binding (RRM/RBD/RNP motifs) family protein | Chr2:14898341-14899590 FORWARD LENGTH=308
AT3G48850.1	16.5974	14.853	6.5273	1;1	2.5	AT3G48850.1 | Symbols:MPT2,PHT3;2 | phosphate transporter 3;2,mitochondrial phosphate transporter 2 | phosphate transporter 3%3B2 | Chr3:18114759-18116420 REVERSE LENGTH=363;AT5G14040.1 | Symbols:MPT3,PHT3;1 | phosphate transporter 3;1,mitochondrial pho
AT1G13930.3	16.997	15.2576	52.697	3;3;3	21.9	AT1G13930.3 | Symbols:no symbol available | no full name available | oleosin-B3-like protein | Chr1:4761091-4761558 FORWARD LENGTH=155;AT1G13930.2 | Symbols:no symbol available | no full name available | oleosin-B3-like protein | Chr1:4761091-4761558 F
AT3G52880.1	15.125	13.3888	53.652	5;5	15.7	AT3G52880.1 | Symbols:ATMDAR1,MDAR1 | monodehydroascorbate reductase 1 | monodehydroascorbate reductase 1 | Chr3:19601477-19604366 REVERSE LENGTH=434;AT3G52880.2 | Symbols:ATMDAR1,MDAR1 | monodehydroascorbate reductase 1 | monodehydroascorbate reductase
AT4G13940.1	18.7351	17.0077	130.54	14;13;11;11;7	43.3	AT4G13940.1 | Symbols:MEE58,SAHH1,EMB1395,HOG1,SAH1,ATSAHH1 | EMBRYO DEFECTIVE 1395,HOMOLOGY-DEPENDENT GENE SILENCING 1,MATERNAL EFFECT EMBRYO ARREST 58,S-ADENOSYL-L-HOMOCYSTEIN HYDROLASE 1 | S-adenosyl-L-homocysteine hydrolase | Chr4:8054931-8056676 FOR
AT5G56030.1	16.939	15.2347	96.047	7;7;7;7	16.5	AT5G56030.1 | Symbols:HSP81-2,HSP90.2,AtHsp90.2,ERD8,HSP81.2 | EARLY-RESPONSIVE TO DEHYDRATION 8,heat shock protein 81-2,heat shock protein 81.2,HEAT SHOCK PROTEIN 90.2,HEAT SHOCK PROTEIN 90.2 | heat shock protein 81-2 | Chr5:22686923-22689433 FORWARD L
AT1G08380.1	11.8824	10.1944	8.183	1	17.1	AT1G08380.1 | Symbols:PSAO | photosystem I subunit O | photosystem I subunit O | Chr1:2641004-2641739 REVERSE LENGTH=140
AT1G78630.1	19.6287	17.9769	12.197	2	14.9	AT1G78630.1 | Symbols:emb1473 | embryo defective 1473 | Ribosomal protein L13 family protein | Chr1:29575997-29577406 FORWARD LENGTH=241
AT4G00100.1	18.0051	16.3872	42.614	4;4	24.5	AT4G00100.1 | Symbols:RPS13,RPS13A,PFL2,ATRPS13A | ribosomal protein S13A,POINTED FIRST LEAF 2 | ribosomal protein S13A | Chr4:37172-38123 FORWARD LENGTH=151;AT3G60770.1 | Symbols:no symbol available | no full name available | Ribosomal protein S13/S15
AT5G27850.1	19.3173	17.7056	45.811	4;4;3;3;3	25.1	AT5G27850.1 | Symbols:no symbol available | no full name available | Ribosomal protein L18e/L15 superfamily protein | Chr5:9873169-9874297 FORWARD LENGTH=187;AT3G05590.1 | Symbols:RPL18 | ribosomal protein L18 | ribosomal protein L18 | Chr3:1621511-162
AT3G09200.1	19.045	17.4353	176.83	5;4;4;3	33.8	AT3G09200.1 | Symbols:no symbol available | no full name available | Ribosomal protein L10 family protein | Chr3:2823364-2825020 REVERSE LENGTH=320;AT3G09200.2 | Symbols:no symbol available | no full name available | Ribosomal protein L10 family protein
AT4G37930.1	17.3157	15.7073	254.32	11	46.2	AT4G37930.1 | Symbols:STM,SHMT1,SHM1 | SERINE HYDROXYMETHYLTRANSFERASE 1,serine transhydroxymethyltransferase 1,SERINE TRANSHYDROXYMETHYLTRANSFERASE | serine transhydroxymethyltransferase 1 | Chr4:17831891-17834742 REVERSE LENGTH=517
AT3G16640.1	18.6183	17.021	236.86	4	17.9	AT3G16640.1 | Symbols:AtTCTP2,TCTP | translationally controlled tumor protein | translationally controlled tumor protein | Chr3:5669709-5670729 REVERSE LENGTH=168
AT3G14990.1	17.4145	15.8208	51.803	6;5;5	23.7	AT3G14990.1 | Symbols:DJ-1a,AtDJ1A,DJ1A | DJ-1 homolog A | Class I glutamine amidotransferase-like superfamily protein | Chr3:5047510-5049621 FORWARD LENGTH=392;AT3G14990.3 | Symbols:DJ-1a,AtDJ1A,DJ1A | DJ-1 homolog A | Class I glutamine amidotransferas
AT5G35630.3	18.1504	16.5687	149.43	9;9;9	38.8	AT5G35630.3 | Symbols:GLN2,GS2,ATGSL1 | GLUTAMINE SYNTHETASE 2,glutamine synthetase 2,GLUTAMINE SYNTHETASE LIKE 1 | glutamine synthetase 2 | Chr5:13831220-13833239 FORWARD LENGTH=430;AT5G35630.2 | Symbols:GLN2,GS2,ATGSL1 | GLUTAMINE SYNTHETASE 2,glutami
AT3G09440.4	19.7772	18.211	323.31	6;6;6;6	36.8	AT3G09440.4 | Symbols:no symbol available | no full name available | Heat shock protein 70 (Hsp 70) family protein | Chr3:2903434-2905632 REVERSE LENGTH=649;AT3G09440.3 | Symbols:no symbol available | no full name available | Heat shock protein 70 (Hsp
AT3G06050.1	14.462	12.9033	15.618	2;1	14.9	AT3G06050.1 | Symbols:PRXIIF,ATPRXIIF | peroxiredoxin IIF,PEROXIREDOXIN IIF | peroxiredoxin IIF | Chr3:1826311-1827809 REVERSE LENGTH=201;AT3G06050.2 | Symbols:PRXIIF,ATPRXIIF | peroxiredoxin IIF,PEROXIREDOXIN IIF | peroxiredoxin IIF | Chr3:1827077-182
AT4G01870.1	13.0301	11.4732	31.511	5;5	14.4	AT4G01870.1 | Symbols:no symbol available | no full name available | tolB protein-like protein | Chr4:808473-810431 REVERSE LENGTH=652;AT4G01870.2 | Symbols:no symbol available | no full name available | tolB protein-like protein | Chr4:808473-810578 R
AT5G48180.1	14.7162	13.1659	27.312	3	11.3	AT5G48180.1 | Symbols:NSP5,AtNSP5 | nitrile specifier protein 5 | nitrile specifier protein 5 | Chr5:19541283-19542358 REVERSE LENGTH=326
AT5G19510.1	16.5673	15.0223	38.934	4;1	25.4	AT5G19510.1 | Symbols:no symbol available | no full name available | Translation elongation factor EF1B/ribosomal protein S6 family protein | Chr5:6581854-6583137 REVERSE LENGTH=224
AT1G23310.1	16.7537	15.2157	85.377	7;5	28.1	AT1G23310.1 | Symbols:GGT1,AOAT1,GGAT1 | GLUTAMATE:GLYOXYLATE AMINOTRANSFERASE 1,glutamate:glyoxylate aminotransferase,ALANINE-2-OXOGLUTARATE AMINOTRANSFERASE 1 | glutamate:glyoxylate aminotransferase | Chr1:8268720-8271329 REVERSE LENGTH=481;AT1G23310.2
AT1G47420.1	10.7527	9.22137	20.064	1	6.2	AT1G47420.1 | Symbols:SDH5 | succinate dehydrogenase 5 | succinate dehydrogenase 5 | Chr1:17395774-17397176 REVERSE LENGTH=257
AT5G55190.1	18.4393	16.9103	74.723	8;8;8	46.2	AT5G55190.1 | Symbols:ATRAN3,RAN3 | RAN GTPASE 3,RAN GTPase 3 | RAN GTPase 3 | Chr5:22392285-22393957 FORWARD LENGTH=221;AT5G20020.1 | Symbols:RAN2 | RAS-related GTP-binding nuclear protein 2 | RAS-related GTP-binding nuclear protein 2 | Chr5:6762817-6
AT3G55440.1	17.8171	16.2964	107.08	10	65	AT3G55440.1 | Symbols:ATCTIMC,CYTOTPI,TPI | CYTOSOLIC ISOFORM TRIOSE PHOSPHATE ISOMERASE,triosephosphate isomerase,CYTOSOLIC TRIOSE PHOSPHATE ISOMERASE | triosephosphate isomerase | Chr3:20553794-20556078 FORWARD LENGTH=254
AT5G15250.2	13.3027	11.7824	6.1783	1;1	7.2	AT5G15250.2 | Symbols:FTSH6,ATFTSH6 | FTSH protease 6 | FTSH protease 6 | Chr5:4951071-4952777 REVERSE LENGTH=514;AT5G15250.1 | Symbols:FTSH6,ATFTSH6 | FTSH protease 6 | FTSH protease 6 | Chr5:4950411-4952777 REVERSE LENGTH=688
AT1G66200.2	19.6213	18.1036	323.31	1;1;1	19.9	AT1G66200.2 | Symbols:ATGSR2,GSR2,GLN1;2 | glutamine synthetase 1;2,glutamine synthase clone F11 | hypothetical protein | Chr1:24655552-24657520 REVERSE LENGTH=272;AT1G66200.1 | Symbols:ATGSR2,GSR2,GLN1;2 | glutamine synthetase 1;2,glutamine synthase cl
AT4G37910.1	14.5669	13.0497	54.892	9;9;4	15.2	AT4G37910.1 | Symbols:mtHsc70-1 | mitochondrial heat shock protein 70-1 | mitochondrial heat shock protein 70-1 | Chr4:17825368-17828099 REVERSE LENGTH=682;AT4G37910.2 | Symbols:mtHsc70-1 | mitochondrial heat shock protein 70-1 | mitochondrial heat shoc
AT2G24020.1	14.6417	13.1254	33.082	4;4;1	28.6	AT2G24020.1 | Symbols:no symbol available | no full name available | Putative BCR%2C YbaB family COG0718 | Chr2:10217869-10219269 REVERSE LENGTH=182;AT2G24020.2 | Symbols:no symbol available | no full name available | Putative BCR%2C YbaB family COG0718
AT1G09640.1	16.2159	14.7019	30.268	1;1	9.4	AT1G09640.1 | Symbols:no symbol available | no full name available | Translation elongation factor EF1B%2C gamma chain | Chr1:3120162-3122152 FORWARD LENGTH=414;AT1G09640.2 | Symbols:no symbol available | no full name available | Translation elongation
AT3G26060.3	17.9764	16.4868	89.493	6;6;6	55.2	AT3G26060.3 | Symbols:ATPRX Q,PRXQ | peroxiredoxin Q | Thioredoxin superfamily protein | Chr3:9525474-9526123 FORWARD LENGTH=154;AT3G26060.1 | Symbols:ATPRX Q,PRXQ | peroxiredoxin Q | Thioredoxin superfamily protein | Chr3:9524807-9526123 FORWARD LENGT
AT2G30870.1	18.6733	17.1925	41.148	4	27.4	AT2G30870.1 | Symbols:GSTF10,ATGSTF10,ERD13,ATGSTF4 | glutathione S-transferase PHI 10,ARABIDOPSIS THALIANA GLUTATHIONE S-TRANSFERASE PHI 10,EARLY DEHYDRATION-INDUCED 13 | glutathione S-transferase PHI 10 | Chr2:13141490-13142392 FORWARD LENGTH=215
AT4G13430.1	12.2206	10.7473	11.451	2	6.5	AT4G13430.1 | Symbols:IIL1,ATLEUC1 | isopropyl malate isomerase large subunit 1 | isopropyl malate isomerase large subunit 1 | Chr4:7804194-7807789 REVERSE LENGTH=509
AT1G53240.1	17.8469	16.3753	201.24	7;4;3	42.5	AT1G53240.1 | Symbols:mMDH1 | mitochondrial malate dehydrogenase 1 | Lactate/malate dehydrogenase family protein | Chr1:19854966-19856802 REVERSE LENGTH=341;AT3G15020.1 | Symbols:mMDH2 | mitochondrial malate dehydrogenase 2 | Lactate/malate dehydrogenas
AT2G38300.1	12.693	11.2284	6.1366	1	3.5	AT2G38300.1 | Symbols:no symbol available | no full name available | myb-like HTH transcriptional regulator family protein | Chr2:16044175-16045679 REVERSE LENGTH=340
AT2G19760.1	13.5341	12.0753	6.1848	1	14.5	AT2G19760.1 | Symbols:PFN1,PRF1 | profilin 1,PROFILIN 1 | profilin 1 | Chr2:8517074-8518067 REVERSE LENGTH=131
AT3G46780.1	18.4225	16.983	97.622	9	26.1	AT3G46780.1 | Symbols:PTAC16 | plastid transcriptionally active 16 | plastid transcriptionally active 16 | Chr3:17228766-17231021 FORWARD LENGTH=510
AT1G56070.3	15.9439	14.5308	218.26	12;12;12;2;1	23.7	AT1G56070.3 | Symbols:LOS1 | LOW EXPRESSION OF OSMOTICALLY RESPONSIVE GENES 1 | Ribosomal protein S5/Elongation factor G/III/V family protein | Chr1:20968245-20971077 REVERSE LENGTH=843;AT1G56070.2 | Symbols:LOS1 | LOW EXPRESSION OF OSMOTICALLY RESPONSI
AT4G35830.1	11.584	10.1747	38.945	4;4	14.3	AT4G35830.1 | Symbols:ACO1 | aconitase 1 | aconitase 1 | Chr4:16973007-16977949 REVERSE LENGTH=898;AT4G35830.2 | Symbols:ACO1 | aconitase 1 | aconitase 1 | Chr4:16973007-16977278 REVERSE LENGTH=795
AT1G43890.3	17.6107	16.2056	7.3384	1;1;1	5.2	AT1G43890.3 | Symbols:RAB18-1,ATRABC1,ATRAB18,RAB18,RABC1,ATRAB-C1 | ARABIDOPSIS RAB GTPASE HOMOLOG C1,RAB GTPASE HOMOLOG 18-1,RAB GTPASE HOMOLOG B18,ARABIDOPSIS RAB GTPASE HOMOLOG B18,RAB GTPASE HOMOLOG C1 | RAB GTPASE HOMOLOG B18 | Chr1:16646934-166483
AT5G14670.3	18.2701	16.8656	42.095	6;6;6;6;6;6;6;6;6;6;6;6;6;6;6;6;6;6;6	45.3	AT5G14670.3 | Symbols:ATARFA1B,ARFA1B | ADP-ribosylation factor A1B | ADP-ribosylation factor A1B | Chr5:4729319-4730672 FORWARD LENGTH=181;AT5G14670.2 | Symbols:ATARFA1B,ARFA1B | ADP-ribosylation factor A1B | ADP-ribosylation factor A1B | Chr5:4729319
AT1G72370.2	17.7959	16.3924	98.547	6;6;2;2	24.8	AT1G72370.2 | Symbols:RPSAA,AP40,RP40,P40 | 40s ribosomal protein SA | 40s ribosomal protein SA | Chr1:27243148-27244842 REVERSE LENGTH=294;AT1G72370.1 | Symbols:RPSAA,AP40,RP40,P40 | 40s ribosomal protein SA | 40s ribosomal protein SA | Chr1:27243148-
AT2G29350.2	15.4095	14.0063	6.8851	1;1;1;1;1;1;1;1	5.3	AT2G29350.2 | Symbols:SAG13 | senescence-associated gene 13 | senescence-associated gene 13 | Chr2:12601036-12601992 FORWARD LENGTH=225;AT2G29350.3 | Symbols:SAG13 | senescence-associated gene 13 | senescence-associated gene 13 | Chr2:12601255-12602222
AT3G23400.1	17.3109	15.9207	55.38	7;6;5;5	36.3	AT3G23400.1 | Symbols:FIB4 | fibrillin 4 | Plastid-lipid associated protein PAP / fibrillin family protein | Chr3:8376636-8378225 REVERSE LENGTH=284;AT3G23400.4 | Symbols:FIB4 | fibrillin 4 | Plastid-lipid associated protein PAP / fibrillin family prote
AT5G09810.1	19.425	18.0539	140.42	4;2;2;2;2;2;1;1;1;1;1;1;1;1;1;1	35.3	AT5G09810.1 | Symbols:AtACT7,ACT7 | actin 7 | actin 7 | Chr5:3052809-3054220 FORWARD LENGTH=377;AT5G59370.2 | Symbols:ACT4 | actin 4 | actin 4 | Chr5:23950109-23951586 FORWARD LENGTH=377;AT5G59370.1 | Symbols:ACT4 | actin 4 | actin 4 | Chr5:23950109-
AT2G27710.4	18.8145	17.447	29.762	2;2;2;2	45.9	AT2G27710.4 | Symbols:no symbol available | no full name available | 60S acidic ribosomal protein family | Chr2:11816929-11817670 FORWARD LENGTH=98;AT2G27710.3 | Symbols:no symbol available | no full name available | 60S acidic ribosomal protein family
AT2G04865.2	16.1015	14.7546	6.9926	1;1	1.5	AT2G04865.2 | Symbols:MAIL2 | MAIN-LIKE 2 | Aminotransferase-like%2C plant mobile domain family protein | Chr2:1712149-1714599 FORWARD LENGTH=667;AT2G04865.1 | Symbols:MAIL2 | MAIN-LIKE 2 | Aminotransferase-like%2C plant mobile domain family protein |
AT3G13470.1	19.2481	17.9067	194.5	13;13;13;13;13;13;10;10;1;1;1;1;1	29.5	AT3G13470.1 | Symbols:Cpn60beta2 | chaperonin-60beta2 | TCP-1/cpn60 chaperonin family protein | Chr3:4389685-4392624 FORWARD LENGTH=596;AT1G55490.5 | Symbols:Cpn60beta1,LEN1,CPN60B | chaperonin-60beta1,LESION INITIATION 1,chaperonin 60 beta | chaperonin
AT2G43030.1	16.0926	14.7562	24.304	3	18.5	AT2G43030.1 | Symbols:no symbol available | no full name available | Ribosomal protein L3 family protein | Chr2:17894898-17895713 FORWARD LENGTH=271
AT5G02500.1	17.4573	16.1335	293.87	2;2	31.6	AT5G02500.1 | Symbols:AtHsp70-1,HSP70-1,HSC70-1,HSC70,AT-HSC70-1 | ARABIDOPSIS THALIANA HEAT SHOCK COGNATE PROTEIN 70-1,heat shock cognate protein 70-1,HEAT SHOCK COGNATE PROTEIN 70,HEAT SHOCK PROTEIN 70-1 | heat shock cognate protein 70-1 | Chr5:554055-
AT1G26910.2	17.5638	16.2447	17.702	2;2;2;2;1	12.5	AT1G26910.2 | Symbols:RPL10B | ribosomal protein L10 B | Ribosomal protein L16p/L10e family protein | Chr1:9322173-9322813 FORWARD LENGTH=184;AT1G14320.1 | Symbols:RPL10A,SAC52,RPL10 | SUPPRESSOR OF ACAULIS 52,ribosomal protein L10,ribosomal protein L10
AT4G34870.1	16.5209	15.2047	23.496	4	28.5	AT4G34870.1 | Symbols:ROC5,ATCYP1 | ARABIDOPSIS THALIANA CYCLOPHILIN 1,rotamase cyclophilin 5 | rotamase cyclophilin 5 | Chr4:16614451-16614969 FORWARD LENGTH=172
AT5G37600.1	16.2454	14.9294	23.246	2;1;1	15.2	AT5G37600.1 | Symbols:ATGSR1,ATGLN1;1,GLN1;1,GSR 1 | ARABIDOPSIS THALIANA GLUTAMINE SYNTHASE CLONE R1,ARABIDOPSIS GLUTAMINE SYNTHASE 1;1,GLUTAMINE SYNTHASE 1;1,glutamine synthase clone R1 | hypothetical protein | Chr5:14933574-14935656 REVERSE LENGTH=356
AT5G64040.1	19.2172	17.9152	39.38	4;3	28.1	AT5G64040.1 | Symbols:PSAN | | photosystem I reaction center subunit PSI-N%2C chloroplast%2C putative / PSI-N%2C putative (PSAN) | Chr5:25628724-25629409 REVERSE LENGTH=171;AT5G64040.2 | Symbols:PSAN | | photosystem I reaction center subunit PSI-N%2C
AT2G39730.1	22.6432	21.3434	323.31	17;15;15	54.6	AT2G39730.1 | Symbols:RCA | rubisco activase | rubisco activase | Chr2:16570951-16573345 REVERSE LENGTH=474;AT2G39730.3 | Symbols:RCA | rubisco activase | rubisco activase | Chr2:16571174-16573345 REVERSE LENGTH=441;AT2G39730.2 | Symbols:RCA | rubisco
AT5G06290.1	17.7769	16.4933	43.115	3;2	45.4	AT5G06290.1 | Symbols:2-Cys Prx B,2CPB | 2-cysteine peroxiredoxin B,2-CYS PEROXIREDOXIN B | 2-cysteine peroxiredoxin B | Chr5:1919380-1921211 FORWARD LENGTH=273;AT5G06290.2 | Symbols:2-Cys Prx B,2CPB | 2-cysteine peroxiredoxin B,2-CYS PEROXIREDOXIN B |
AT3G18890.1	12.5956	11.3122	6.1785	1	2.7	AT3G18890.1 | Symbols:Tic62,AtTic62 | translocon at the inner envelope membrane of chloroplasts 62 | NAD(P)-binding Rossmann-fold superfamily protein | Chr3:6511169-6514729 FORWARD LENGTH=641
AT1G32990.1	16.453	15.1713	17.194	3	17.6	AT1G32990.1 | Symbols:PRPL11 | plastid ribosomal protein l11 | plastid ribosomal protein l11 | Chr1:11955827-11957139 FORWARD LENGTH=222
AT1G36240.1	17.581	16.309	11.394	2;2;1	25.9	AT1G36240.1 | Symbols:no symbol available | no full name available | Ribosomal protein L7Ae/L30e/S12e/Gadd45 family protein | Chr1:13614890-13616233 FORWARD LENGTH=112;AT3G18740.1 | Symbols:RLK902 | receptor-like kinase 902 | Ribosomal protein L7Ae/L30e
AT1G78380.1	16.7125	15.4465	70.542	5;1;1	23.3	AT1G78380.1 | Symbols:GSTU19,GST8,ATGSTU19 | A. THALIANA GLUTATHIONE S-TRANSFERASE TAU 19,glutathione S-transferase TAU 19,GLUTATHIONE TRANSFERASE 8 | glutathione S-transferase TAU 19 | Chr1:29486659-29487819 REVERSE LENGTH=219
AT2G02220.1	17.3925	16.1478	6.3105	1	1	AT2G02220.1 | Symbols:PSKR1,ATPSKR1 | phytosulfokin receptor 1,PHYTOSULFOKIN RECEPTOR 1 | phytosulfokin receptor 1 | Chr2:584098-587124 REVERSE LENGTH=1008
AT4G38970.1	19.9245	18.683	323.31	8;7	53.5	AT4G38970.1 | Symbols:AtFBA2,FBA2 | fructose-bisphosphate aldolase 2 | fructose-bisphosphate aldolase 2 | Chr4:18163714-18165659 REVERSE LENGTH=398;AT4G38970.2 | Symbols:AtFBA2,FBA2 | fructose-bisphosphate aldolase 2 | fructose-bisphosphate aldolase 2 |
AT1G75280.1	13.0139	11.7884	11.004	2	7.7	AT1G75280.1 | Symbols:no symbol available | no full name available | NmrA-like negative transcriptional regulator family protein | Chr1:28252030-28253355 FORWARD LENGTH=310
AT5G54810.1	13.7658	12.5647	29.659	4;2	11.9	AT5G54810.1 | Symbols:TRP2,ATTSB1,TSB1,TRPB | tryptophan synthase beta-subunit 1,TRYPTOPHAN BIOSYNTHESIS B,TRYPTOPHAN BIOSYNTHESIS 2 | tryptophan synthase beta-subunit 1 | Chr5:22264805-22266738 REVERSE LENGTH=470;AT4G27070.1 | Symbols:TSB2 | tryptophan
AT3G12800.1	12.3204	11.1228	11.745	1	4.7	AT3G12800.1 | Symbols:SDRB,DECR | short-chain dehydrogenase-reductase B | short-chain dehydrogenase-reductase B | Chr3:4063463-4064757 REVERSE LENGTH=298
AT3G14420.2	19.9808	18.7879	274.02	4;4;4;4;4;4;1;1;1	64	AT3G14420.2 | Symbols:GOX1 | glycolate oxidase 1 | Aldolase-type TIM barrel family protein | Chr3:4821804-4823899 FORWARD LENGTH=367;AT3G14420.1 | Symbols:GOX1 | glycolate oxidase 1 | Aldolase-type TIM barrel family protein | Chr3:4821804-4823899 FORWA
AT2G28000.1	18.3986	17.2215	268.61	17	43.5	AT2G28000.1 | Symbols:CH-CPN60A,SLP,Cpn60alpha1,CPN60A | SCHLEPPERLESS,CHLOROPLAST CHAPERONIN 60ALPHA,chaperonin-60alpha1,chaperonin-60alpha | chaperonin-60alpha | Chr2:11926603-11929184 FORWARD LENGTH=586
AT1G20630.1	12.0526	10.8814	12.687	2	11.8	AT1G20630.1 | Symbols:CAT1 | catalase 1 | catalase 1 | Chr1:7146812-7149609 FORWARD LENGTH=492
ATCG00650.1	18.1535	16.9984	22.091	1	11.9	ATCG00650.1 | Symbols:RPS18 | ribosomal protein S18 | ribosomal protein S18 | ChrC:67917-68222 FORWARD LENGTH=101
AT5G11520.1	14.1392	12.9841	24.545	3	10.5	AT5G11520.1 | Symbols:YLS4,ASP3 | aspartate aminotransferase 3,YELLOW-LEAF-SPECIFIC GENE 4 | aspartate aminotransferase 3 | Chr5:3685257-3687721 REVERSE LENGTH=449
AT5G63400.1	12.094	10.9415	83.243	4;3	25.6	AT5G63400.1 | Symbols:ADK1 | adenylate kinase 1 | adenylate kinase 1 | Chr5:25393274-25394817 REVERSE LENGTH=246;AT5G63400.2 | Symbols:ADK1 | adenylate kinase 1 | adenylate kinase 1 | Chr5:25393502-25394817 REVERSE LENGTH=190
AT5G28840.2	14.2019	13.0507	11.291	2;2	7.4	AT5G28840.2 | Symbols:GME | GDP-D-mannose 3,5-epimerase | GDP-D-mannose 3%2C5-epimerase | Chr5:10862472-10864024 REVERSE LENGTH=377;AT5G28840.1 | Symbols:GME | GDP-D-mannose 3,5-epimerase | GDP-D-mannose 3%2C5-epimerase | Chr5:10862472-1086
AT4G20360.2	20.7191	19.57	323.31	16;16	50	AT4G20360.2 | Symbols:ATRAB8D,ATRABE1B,RABE1b | RAB GTPase homolog E1B | RAB GTPase homolog E1B | Chr4:10990036-10991466 FORWARD LENGTH=476;AT4G20360.1 | Symbols:ATRAB8D,ATRABE1B,RABE1b | RAB GTPase homolog E1B | RAB GTPase homolog E1B | Chr4:10990036-
AT5G38480.3	15.261	14.1322	22.082	3;3;3	27.2	AT5G38480.3 | Symbols:GRF3,RCI1 | general regulatory factor 3 | general regulatory factor 3 | Chr5:15410277-15411285 FORWARD LENGTH=254;AT5G38480.2 | Symbols:GRF3,RCI1 | general regulatory factor 3 | general regulatory factor 3 | Chr5:15410277-15411285
AT5G54500.1	15.803	14.6761	25.363	3;2;1;1;1;1	25	AT5G54500.1 | Symbols:FQR1 | flavodoxin-like quinone reductase 1 | flavodoxin-like quinone reductase 1 | Chr5:22124674-22126256 FORWARD LENGTH=204;AT5G54500.2 | Symbols:FQR1 | flavodoxin-like quinone reductase 1 | flavodoxin-like quinone reductase 1 |
AT5G40770.1	12.8381	11.7211	7.2681	1;1;1	6.1	AT5G40770.1 | Symbols:ATPHB3,PHB3,EER3 | prohibitin 3 | prohibitin 3 | Chr5:16315589-16316621 REVERSE LENGTH=277;AT3G27280.2 | Symbols:PHB4,ATPHB4 | prohibitin 4 | prohibitin 4 | Chr3:10076904-10078051 FORWARD LENGTH=279;AT3G27280.1 | Symbols:PHB4,ATP
AT5G20720.4	17.0753	15.9598	123.58	6;6;6;6	40.7	AT5G20720.4 | Symbols:ATCPN21,CPN20,CPN21,CHCPN10,CPN10 | chaperonin 20,CHLOROPLAST CHAPERONIN 10 | chaperonin 20 | Chr5:7015015-7016354 FORWARD LENGTH=253;AT5G20720.3 | Symbols:ATCPN21,CPN20,CPN21,CHCPN10,CPN10 | chaperonin 20,CHLOROPLAST CHAPERONIN 10
AT4G28440.1	13.3074	12.1943	9.0885	1	7.8	AT4G28440.1 | Symbols:no symbol available | no full name available | Nucleic acid-binding%2C OB-fold-like protein | Chr4:14060054-14060970 FORWARD LENGTH=153
AT5G16970.1	15.0189	13.906	148.07	6;3;2;1;1;1;1;1;1;1;1;1;1	26.4	AT5G16970.1 | Symbols:AER,AT-AER | alkenal reductase | alkenal reductase | Chr5:5576291-5578001 REVERSE LENGTH=345;AT5G16990.1 | Symbols:no symbol available | no full name available | Zinc-binding dehydrogenase family protein | Chr5:5581831-5583849 REV
AT2G26080.1	13.0437	11.9441	7.477	1	8.3	AT2G26080.1 | Symbols:GLDP2,AtGLDP2 | glycine decarboxylase P-protein 2 | glycine decarboxylase P-protein 2 | Chr2:11109330-11113786 REVERSE LENGTH=1044
AT5G57655.2	14.6486	13.5596	13.84	2;1	5.2	AT5G57655.2 | Symbols:no symbol available | no full name available | xylose isomerase family protein | Chr5:23347030-23349805 FORWARD LENGTH=477;AT5G57655.1 | Symbols:no symbol available | no full name available | xylose isomerase family protein | Chr5
AT2G44350.4	15.055	13.9685	19.537	3;3;3;3	7	AT2G44350.4 | Symbols:ATCS,CSY4 | CITRATE SYNTHASE 4 | Citrate synthase family protein | Chr2:18316673-18320524 FORWARD LENGTH=473;AT2G44350.1 | Symbols:ATCS,CSY4 | CITRATE SYNTHASE 4 | Citrate synthase family protein | Chr2:18316673-18320524 FORWARD L
AT3G50820.1	18.674	17.6	305.85	3	47.1	AT3G50820.1 | Symbols:OEC33,PSBO-2,PSBO2 | photosystem II subunit O-2,OXYGEN EVOLVING COMPLEX SUBUNIT 33 KDA,PHOTOSYSTEM II SUBUNIT O-2 | photosystem II subunit O-2 | Chr3:18891008-18892311 REVERSE LENGTH=331
AT3G06580.1	12.1319	11.0599	7.22	1	2.6	AT3G06580.1 | Symbols:GAL1,GALK | GALACTOSE KINASE 1 | Mevalonate/galactokinase family protein | Chr3:2049141-2051867 REVERSE LENGTH=496
AT3G48690.1	13.4772	12.4144	6.1813	1	4	AT3G48690.1 | Symbols:ATCXE12,CXE12 | ARABIDOPSIS THALIANA CARBOXYESTERASE 12 | alpha/beta-Hydrolases superfamily protein | Chr3:18037186-18038160 REVERSE LENGTH=324
AT1G04410.1	19.0694	18.0074	52.102	7;4;1	28.3	AT1G04410.1 | Symbols:c-NAD-MDH1 | cytosolic-NAD-dependent malate dehydrogenase 1 | Lactate/malate dehydrogenase family protein | Chr1:1189418-1191267 REVERSE LENGTH=332;AT5G43330.1 | Symbols:c-NAD-MDH2 | cytosolic-NAD-dependent malate dehydrogenase 2 |
AT1G23410.1	19.3779	18.3354	121.89	1;1;1;1;0;0;0;0;0;0;0;0;0;0;0;0;0;0;0;0;0;0;0;0;0;0;0;0;0;0;0;0	15.4	AT1G23410.1 | Symbols:no symbol available | no full name available | Ribosomal protein S27a / Ubiquitin family protein | Chr1:8314940-8315410 FORWARD LENGTH=156;AT2G47110.1 | Symbols:UBI6,UBQ6 | UBIQUITIN EXTENSION PROTEIN 6,ubiquitin 6 | ubiquitin 6 |
AT3G60750.2	18.5391	17.5034	296.44	15;15;4;4	34.7	AT3G60750.2 | Symbols:AtTKL1,TKL1 | transketolase 1 | Transketolase | Chr3:22454004-22456824 FORWARD LENGTH=740;AT3G60750.1 | Symbols:AtTKL1,TKL1 | transketolase 1 | Transketolase | Chr3:22454004-22456824 FORWARD LENGTH=741
AT1G34000.1	15.9818	14.9474	17.662	3	21.5	AT1G34000.1 | Symbols:OHP2 | one-helix protein 2 | one-helix protein 2 | Chr1:12358151-12358902 REVERSE LENGTH=172
AT5G09660.2	17.9696	16.9368	94.387	7;7;6;5;5	39.3	AT5G09660.2 | Symbols:PMDH2 | peroxisomal NAD-malate dehydrogenase 2 | peroxisomal NAD-malate dehydrogenase 2 | Chr5:2993645-2995169 REVERSE LENGTH=333;AT5G09660.1 | Symbols:PMDH2 | peroxisomal NAD-malate dehydrogenase 2 | peroxisomal NAD-malate dehydro
AT4G24220.2	13.0755	12.0507	16.009	1;1	3.6	AT4G24220.2 | Symbols:AWI31,5[beta]-StR,VEP1 | VEIN PATTERNING 1,&#916;4,5-steroid-5[beta]-reductase | NAD(P)-binding Rossmann-fold superfamily protein | Chr4:12565219-12566474 FORWARD LENGTH=387;AT4G24220.1 | Symbols:AWI31,5[beta]-StR,VEP1 | VEIN PATTE
AT5G38420.1	24.5296	23.5064	323.31	4;4;4;4	56.4	AT5G38420.1 | Symbols:RBCS2B | Rubisco small subunit 2B | Ribulose bisphosphate carboxylase (small chain) family protein | Chr5:15381203-15381978 REVERSE LENGTH=181;AT5G38410.1 | Symbols:RBCS3B | Rubisco small subunit 3B | Ribulose bisphosphate carboxyl
AT5G53490.2	14.5726	13.5573	20.669	3;3;3;3	15.7	AT5G53490.2 | Symbols:no symbol available | no full name available | Tetratricopeptide repeat (TPR)-like superfamily protein | Chr5:21723488-21724621 REVERSE LENGTH=235;AT5G53490.1 | Symbols:no symbol available | no full name available | Tetratricopepti
AT3G53020.1	18.4746	17.46	12.102	2;2	14.7	AT3G53020.1 | Symbols:RPL24B,RPL24,STV1 | RIBOSOMAL PROTEIN L24,SHORT VALVE1 | Ribosomal protein L24e family protein | Chr3:19660749-19661912 REVERSE LENGTH=163;AT2G36620.1 | Symbols:RPL24A | ribosomal protein L24 | ribosomal protein L24 | Chr2:1535054
AT5G07350.2	12.365	11.3636	24.193	4;4;2	4.9	AT5G07350.2 | Symbols:Tudor1,TSN1,AtTudor1 | TUDOR-SN protein 1,Arabidopsis thaliana TUDOR-SN protein 1 | TUDOR-SN protein 1 | Chr5:2320021-2324892 REVERSE LENGTH=1007;AT5G07350.1 | Symbols:Tudor1,TSN1,AtTudor1 | TUDOR-SN protein 1,Arabidopsis thaliana
AT1G67430.2	18.2317	17.263	11.046	1;1;1	7.6	AT1G67430.2 | Symbols:no symbol available | no full name available | Ribosomal protein L22p/L17e family protein | Chr1:25262209-25263627 FORWARD LENGTH=131;AT1G67430.1 | Symbols:no symbol available | no full name available | Ribosomal protein L22p/L17e
AT2G47730.2	15.3866	14.4255	18.452	2;2	12.5	AT2G47730.2 | Symbols:GST6,GSTF8,ATGSTF8,ATGSTF5 | glutathione S-transferase phi 8,Arabidopsis thaliana glutathione S-transferase phi 8,GLUTATHIONE S-TRANSFERASE (CLASS PHI) 5 | glutathione S-transferase phi 8 | Chr2:19558213-19559266 FORWARD LENGTH=263;
ATCG01310.1	17.3594	16.3984	18.883	3;3	13.5	ATCG01310.1 | Symbols:RPL2.2 | ribosomal protein L2 | ribosomal protein L2 | ChrC:152806-154312 FORWARD LENGTH=274;ATCG00830.1 | Symbols:RPL2.1 | ribosomal protein L2 | ribosomal protein L2 | ChrC:84337-85843 REVERSE LENGTH=274
AT5G50920.1	15.9748	15.015	154.23	15;9;9;9;9;1;1	23.5	AT5G50920.1 | Symbols:DCA1,CLPC,ATHSP93-V,CLPC1,HSP93-V | HEAT SHOCK PROTEIN 93-V,CLPC homologue 1,DE-REGULATED CAO ACCUMULATION 1 | CLPC homologue 1 | Chr5:20715710-20719800 REVERSE LENGTH=929;AT3G48870.2 | Symbols:ATCLPC,HSP93-III,ClpC2,ATHSP93-III |
AT1G23820.2	13.3216	12.3621	6.1194	1;1	4	AT1G23820.2 | Symbols:SPDS1 | spermidine synthase 1 | spermidine synthase | Chr1:8420278-8422480 FORWARD LENGTH=327;AT1G23820.1 | Symbols:SPDS1 | spermidine synthase 1 | spermidine synthase | Chr1:8420410-8422724 FORWARD LENGTH=334
AT1G13090.2	15.4289	14.4783	12.29	2;1;2;2;1;1;1;1;1;1	6.5	AT1G13090.2 | Symbols:CYP71B28 | cytochrome P450, family 71, subfamily B, polypeptide 28 | cytochrome P450%2C family 71%2C subfamily B%2C polypeptide 28 | Chr1:4461846-4463400 FORWARD LENGTH=490;AT1G13100.1 | Symbols:CYP71B29 | cytochrome P450, famil
AT2G30970.2	11.0468	10.1154	20.863	2;2	9.1	AT2G30970.2 | Symbols:ASP1 | aspartate aminotransferase 1 | aspartate aminotransferase 1 | Chr2:13179012-13181686 FORWARD LENGTH=430;AT2G30970.1 | Symbols:ASP1 | aspartate aminotransferase 1 | aspartate aminotransferase 1 | Chr2:13179012-13181686 FORWA
AT1G02920.1	17.1664	16.2468	23.359	2	45.9	AT1G02920.1 | Symbols:ATGSTF8,GSTF7,ATGSTF7,ATGST11,GST11 | GLUTATHIONE S-TRANSFERASE 11,glutathione S-transferase 7,ARABIDOPSIS GLUTATHIONE S-TRANSFERASE 11 | glutathione S-transferase 7 | Chr1:658886-659705 REVERSE LENGTH=209
AT2G05710.1	16.1208	15.2079	79.417	6	17.6	AT2G05710.1 | Symbols:ACO3 | aconitase 3 | aconitase 3 | Chr2:2141591-2146350 FORWARD LENGTH=990
AT4G22890.4	16.5094	15.5989	26.874	2;2;2;2;1	6.9	AT4G22890.4 | Symbols:PGR5-LIKE A | | PGR5-LIKE A | Chr4:12007157-12009175 FORWARD LENGTH=321;AT4G22890.5 | Symbols:PGR5-LIKE A | | PGR5-LIKE A | Chr4:12007157-12009175 FORWARD LENGTH=322;AT4G22890.3 | Symbols:PGR5-LIKE A | | PGR5-LIKE A | Chr4:12
AT5G56350.1	14.2982	13.3923	19.414	3;2;1;1;1;1;1;1;1;1	7.4	AT5G56350.1 | Symbols:no symbol available | no full name available | Pyruvate kinase family protein | Chr5:22820254-22822529 REVERSE LENGTH=498;AT4G26390.1 | Symbols:no symbol available | no full name available | Pyruvate kinase family protein | Chr4:1
AT3G59970.3	11.3732	10.472	12.981	2;1;1;1	4.2	AT3G59970.3 | Symbols:MTHFR1 | methylenetetrahydrofolate reductase 1 | methylenetetrahydrofolate reductase 1 | Chr3:22151303-22154323 FORWARD LENGTH=592;AT3G59970.2 | Symbols:MTHFR1 | methylenetetrahydrofolate reductase 1 | methylenetetrahydrofolate red
AT3G52960.1	17.2574	16.3566	105.02	6	38	AT3G52960.1 | Symbols:PrxIIE | peroxiredoxin-II-E | Thioredoxin superfamily protein | Chr3:19639699-19640403 FORWARD LENGTH=234
AT3G22890.1	13.1647	12.2748	11.483	2	4.5	AT3G22890.1 | Symbols:ATPS1,APS1 | ATP sulfurylase 1 | ATP sulfurylase 1 | Chr3:8112837-8114734 FORWARD LENGTH=463
AT3G22960.1	13.0918	12.2089	6.7989	1	1.8	AT3G22960.1 | Symbols:PKP1,PKP-ALPHA | PLASTIDIAL PYRUVATE KINASE 1 | Pyruvate kinase family protein | Chr3:8139369-8141771 FORWARD LENGTH=596
AT5G04590.1	13.2882	12.4081	26.071	4	8.9	AT5G04590.1 | Symbols:SIR | sulfite reductase | sulfite reductase | Chr5:1319404-1322298 FORWARD LENGTH=642
AT4G13460.2	13.4359	12.5584	-2	1;1	2.6	AT4G13460.2 | Symbols:SDG22,SUVH9,SET22 | SETDOMAIN GROUP 22,SU(VAR)3-9 homolog 9 | SU(VAR)3-9 homolog 9 | Chr4:7824653-7826605 REVERSE LENGTH=650;AT4G13460.1 | Symbols:SDG22,SUVH9,SET22 | SETDOMAIN GROUP 22,SU(VAR)3-9 homolog 9 | SU(VAR)3-9 homolog 9 |
AT4G24830.2	14.0459	13.1706	11.735	2;2	6.7	AT4G24830.2 | Symbols:no symbol available | no full name available | arginosuccinate synthase family | Chr4:12793085-12795857 REVERSE LENGTH=450;AT4G24830.1 | Symbols:no symbol available | no full name available | arginosuccinate synthase family | Chr4
AT5G14740.9	21.2331	20.3717	323.31	7;7;7;7;7;7;7;7;7	68.3	AT5G14740.9 | Symbols:BETA CA2,CA2,CA18 | BETA CARBONIC ANHYDRASE 2,CARBONIC ANHYDRASE 18,carbonic anhydrase 2 | carbonic anhydrase 2 | Chr5:4760536-4762382 FORWARD LENGTH=259;AT5G14740.8 | Symbols:BETA CA2,CA2,CA18 | BETA CARBONIC ANHYDRASE 2,CARBONIC
AT1G79550.2	16.1223	15.2649	48.266	6;6	30.7	AT1G79550.2 | Symbols:PGK | phosphoglycerate kinase | phosphoglycerate kinase | Chr1:29924347-29926295 REVERSE LENGTH=401;AT1G79550.1 | Symbols:PGK | phosphoglycerate kinase | phosphoglycerate kinase | Chr1:29924347-29926295 REVERSE LENGTH=401
AT2G36800.1	13.8222	12.9704	12.525	2;1	5.1	AT2G36800.1 | Symbols:UGT73C5,DOGT1 | don-glucosyltransferase 1,UDP-GLUCOSYL TRANSFERASE 73C5 | don-glucosyltransferase 1 | Chr2:15423493-15424980 REVERSE LENGTH=495;AT2G36790.1 | Symbols:UGT73C6 | UDP-glucosyl transferase 73C6 | UDP-glucosyl transferas
AT1G52760.1	13.4672	12.6233	8.8946	1	4.2	AT1G52760.1 | Symbols:CSE,LysoPL2,AtMAGL3 | Caffeoyl Shikimate Esterase,lysophospholipase 2 | lysophospholipase 2 | Chr1:19651378-19652576 FORWARD LENGTH=332
AT5G08050.1	17.4	16.57	13.038	2	12	AT5G08050.1 | Symbols:no symbol available | no full name available | wiskott-aldrich syndrome family protein%2C putative (DUF1118) | Chr5:2578418-2578964 FORWARD LENGTH=158
AT4G03200.2	13.346	12.5293	6.1452	1;1	1.6	AT4G03200.2 | Symbols:no symbol available | no full name available | catalytics | Chr4:1409318-1412566 FORWARD LENGTH=685;AT4G03200.1 | Symbols:no symbol available | no full name available | catalytics | Chr4:1408296-1412566 FORWARD LENGTH=818
AT5G44340.1	16.1106	15.3071	12.431	2;2;2;2;2;2;2;1;1;1	6.3	AT5G44340.1 | Symbols:TUB4 | tubulin beta chain 4 | tubulin beta chain 4 | Chr5:17859442-17860994 REVERSE LENGTH=444;AT4G20890.1 | Symbols:TUB9 | tubulin beta-9 chain | tubulin beta-9 chain | Chr4:11182218-11183840 FORWARD LENGTH=444;AT5G23860.2 | Sym
AT4G21280.1	20.5678	19.7825	166.1	7;6	43	AT4G21280.1 | Symbols:PSBQ-1,PSBQA,PSBQ | photosystem II subunit QA,PHOTOSYSTEM II SUBUNIT Q-1,PHOTOSYSTEM II SUBUNIT Q | photosystem II subunit QA | Chr4:11334446-11335587 FORWARD LENGTH=223;AT4G21280.2 | Symbols:PSBQ-1,PSBQA,PSBQ | photosystem II subu
AT5G03850.1	19.9895	19.251	10.193	1;1	18.8	AT5G03850.1 | Symbols:no symbol available | no full name available | Nucleic acid-binding%2C OB-fold-like protein | Chr5:1028542-1028736 REVERSE LENGTH=64;AT3G10090.1 | Symbols:no symbol available | no full name available | Nucleic acid-binding%2C OB-fo
AT3G01500.4	21.0997	20.3754	191.96	5;5;5;5	64.1	AT3G01500.4 | Symbols:CA1,SABP3,ATBCA1,ATSABP3 | carbonic anhydrase 1,BETA CARBONIC ANHYDRASE 1,SALICYLIC ACID-BINDING PROTEIN 3,ARABIDOPSIS THALIANA SALICYLIC ACID-BINDING PROTEIN 3 | carbonic anhydrase 1 | Chr3:195173-196716 REVERSE LENGTH=259;AT3G0150
AT3G08580.2	16.2675	15.5491	29.773	4;4;2;2;2;2	11.8	AT3G08580.2 | Symbols:AAC1 | ADP/ATP carrier 1 | ADP/ATP carrier 1 | Chr3:2605706-2607030 REVERSE LENGTH=381;AT3G08580.1 | Symbols:AAC1 | ADP/ATP carrier 1 | ADP/ATP carrier 1 | Chr3:2605706-2607030 REVERSE LENGTH=381;AT4G28390.2 | Symbols:AAC3,ATAAC3
AT1G21750.2	13.368	12.6555	50.323	7;7	19.7	AT1G21750.2 | Symbols:PDIL1-1,ATPDI5,PDI5,ATPDIL1-1 | PDI-like 1-1,ARABIDOPSIS THALIANA PROTEIN DISULFIDE ISOMERASE 5,PROTEIN DISULFIDE ISOMERASE 5 | PDI-like 1-1 | Chr1:7645767-7648695 FORWARD LENGTH=487;AT1G21750.1 | Symbols:PDIL1-1,ATPDI5,PDI5,ATPDIL
AT4G29350.1	13.697	12.9867	29.764	1	19.1	AT4G29350.1 | Symbols:PFN2,PRO2,PRF2,AtPRF2 | PROFILIN 2,profilin 2 | profilin 2 | Chr4:14450135-14451119 FORWARD LENGTH=131
AT1G68830.1	13.8341	13.1257	16.33	2	4.3	AT1G68830.1 | Symbols:STN7 | STT7 homolog STN7 | Serine/Threonine kinase domain protein | Chr1:25872654-25875473 REVERSE LENGTH=562
AT5G54160.1	14.382	13.6758	169.93	7	32.5	AT5G54160.1 | Symbols:ATOMT1,OMT1,OMT3,AtCOMT,COMT1 | caffeate O-methyltransferase 1,O-methyltransferase 1,O-methyltransferase 3 | O-methyltransferase 1 | Chr5:21982075-21984167 FORWARD LENGTH=363
AT2G15620.1	13.0371	12.3549	17.304	2	4.3	AT2G15620.1 | Symbols:NIR,ATHNIR,NIR1 | ARABIDOPSIS THALIANA NITRITE REDUCTASE,nitrite reductase 1,NITRITE REDUCTASE | nitrite reductase 1 | Chr2:6810552-6812666 FORWARD LENGTH=586
AT4G35630.1	14.2499	13.5684	42.044	3;1	9.5	AT4G35630.1 | Symbols:PSAT1 | phosphoserine aminotransferase 1 | phosphoserine aminotransferase | Chr4:16904205-16905497 FORWARD LENGTH=430
AT2G37220.1	15.2557	14.5814	6.4702	1	3.5	AT2G37220.1 | Symbols:no symbol available | no full name available | RNA-binding (RRM/RBD/RNP motifs) family protein | Chr2:15634980-15636331 REVERSE LENGTH=289
AT3G06350.1	13.5197	12.8464	6.1652	1	2	AT3G06350.1 | Symbols:MEE32,EMB3004 | MATERNAL EFFECT EMBRYO ARREST 32,EMBRYO DEFECTIVE 3004 | dehydroquinate dehydratase%2C putative / shikimate dehydrogenase | Chr3:1924536-1927701 REVERSE LENGTH=603
AT2G21330.1	18.2525	17.5826	70.067	5;5;4	39.3	AT2G21330.1 | Symbols:FBA1,AtFBA1 | fructose-bisphosphate aldolase 1 | fructose-bisphosphate aldolase 1 | Chr2:9128416-9130152 REVERSE LENGTH=399;AT2G21330.3 | Symbols:FBA1,AtFBA1 | fructose-bisphosphate aldolase 1 | fructose-bisphosphate aldolase 1 |
AT2G27720.1	18.3049	17.6465	56.955	4;2;2;1	75.7	AT2G27720.1 | Symbols:no symbol available | no full name available | 60S acidic ribosomal protein family | Chr2:11818696-11819370 FORWARD LENGTH=115;AT2G27720.3 | Symbols:no symbol available | no full name available | 60S acidic ribosomal protein family
AT3G62030.3	19.2898	18.6482	70.928	6;6;6	39	AT3G62030.3 | Symbols:ROC4,CYP20-3 | rotamase CYP 4,cyclophilin 20-3 | rotamase CYP 4 | Chr3:22973708-22975139 FORWARD LENGTH=259;AT3G62030.1 | Symbols:ROC4,CYP20-3 | rotamase CYP 4,cyclophilin 20-3 | rotamase CYP 4 | Chr3:22973708-22975139 FORWARD LEN
AT1G13440.1	20.3659	19.725	181.73	2;2;0;0	57.7	AT1G13440.1 | Symbols:GAPC2,GAPC-2 | glyceraldehyde-3-phosphate dehydrogenase C2,GLYCERALDEHYDE-3-PHOSPHATE DEHYDROGENASE C-2 | glyceraldehyde-3-phosphate dehydrogenase C2 | Chr1:4608465-4610494 REVERSE LENGTH=338;AT1G13440.2 | Symbols:GAPC2,GAPC-2 | gl
AT2G21170.2	15.6882	15.0535	51.528	4;4;4	16.3	AT2G21170.2 | Symbols:TIM,PDTPI | triosephosphate isomerase,PLASTID ISOFORM TRIOSE PHOSPHATE ISOMERASE | triosephosphate isomerase | Chr2:9071047-9073106 REVERSE LENGTH=306;AT2G21170.3 | Symbols:TIM,PDTPI | triosephosphate isomerase,PLASTID ISOFORM TRIO
AT1G17290.1	14.7736	14.145	72.047	6;1;1;1	18	AT1G17290.1 | Symbols:AlaAT1 | alanine aminotransferas | alanine aminotransferas | Chr1:5922771-5926093 FORWARD LENGTH=543
AT1G76030.1	16.5982	15.9728	100.95	9;9;8;8;8;8;8	37.2	AT1G76030.1 | Symbols:AtVAB1,VAB1 | V-ATPase B subunit 1 | ATPase%2C V1 complex%2C subunit B protein | Chr1:28534134-28536916 FORWARD LENGTH=486;AT1G20260.1 | Symbols:AtVAB3,VAB3 | V-ATPase B subunit 3 | ATPase%2C V1 complex%2C subunit B protein | Chr1
AT5G17920.2	18.5313	17.9076	302.2	9;9;1;1	37.8	AT5G17920.2 | Symbols:ATCIMS,ATMETS,ATMS1 | COBALAMIN-INDEPENDENT METHIONINE SYNTHASE,methionine synthesis 1 | Cobalamin-independent synthase family protein | Chr5:5935771-5939195 FORWARD LENGTH=765;AT5G17920.1 | Symbols:ATCIMS,ATMETS,ATMS1 | COBALAMIN-
AT3G15730.1	16.6171	15.9955	87.503	6	11.5	AT3G15730.1 | Symbols:PLD,PLDALPHA1 | phospholipase D alpha 1 | phospholipase D alpha 1 | Chr3:5330835-5333474 FORWARD LENGTH=810
AT2G13360.3	17.6746	17.0746	226.2	10;10;10	41.4	AT2G13360.3 | Symbols:SGAT,AGT,AGT1 | ALANINE:GLYOXYLATE AMINOTRANSFERASE 1,alanine:glyoxylate aminotransferase,L-serine:glyoxylate aminotransferase | alanine:glyoxylate aminotransferase | Chr2:5539417-5540902 REVERSE LENGTH=401;AT2G13360.2 | Symbols:SG
AT5G04140.1	15.6897	15.0926	138.49	19;19;4	19.3	AT5G04140.1 | Symbols:GLUS,FD-GOGAT,GLS1,GLU1 | FERREDOXIN-DEPENDENT GLUTAMATE SYNTHASE 1,glutamate synthase 1,FERREDOXIN-DEPENDENT GLUTAMATE SYNTHASE | glutamate synthase 1 | Chr5:1130031-1138186 FORWARD LENGTH=1622;AT5G04140.2 | Symbols:GLUS,FD-GOGAT,
AT2G43910.1	15.9804	15.3904	33.285	3;3;2	21.1	AT2G43910.1 | Symbols:ATHOL1,HOL1 | HARMLESS TO OZONE LAYER 1 | HARMLESS TO OZONE LAYER 1 | Chr2:18184658-18186951 REVERSE LENGTH=227;AT2G43910.2 | Symbols:ATHOL1,HOL1 | HARMLESS TO OZONE LAYER 1 | HARMLESS TO OZONE LAYER 1 | Chr2:18184831-18186951 REV
AT3G44890.1	16.7705	16.1991	15.71	1	8.1	AT3G44890.1 | Symbols:RPL9 | ribosomal protein L9 | ribosomal protein L9 | Chr3:16386505-16387963 FORWARD LENGTH=197
AT4G09320.1	16.7626	16.2126	41.178	4	31.5	AT4G09320.1 | Symbols:ATNDK1,NDPK1,NDK1 | nucleoside diphosphate kinase 1 | nucleoside diphosphate kinase | Chr4:5923484-5924366 FORWARD LENGTH=149
AT4G33680.1	12.9074	12.375	12.436	2	5	AT4G33680.1 | Symbols:AGD2 | ABERRANT GROWTH AND DEATH 2 | Pyridoxal phosphate (PLP)-dependent transferases superfamily protein | Chr4:16171847-16174630 REVERSE LENGTH=461
AT4G25050.1	17.6653	17.1552	8.312	1;1	11.7	AT4G25050.1 | Symbols:ACP4 | acyl carrier protein 4 | acyl carrier protein 4 | Chr4:12870178-12871024 FORWARD LENGTH=137;AT4G25050.2 | Symbols:ACP4 | acyl carrier protein 4 | acyl carrier protein 4 | Chr4:12870178-12871024 FORWARD LENGTH=149
AT3G09630.2	13.6654	13.1564	22.387	1;1	11.6	AT3G09630.2 | Symbols:SAC56 | Suppressor of Acaulis 56 | Ribosomal protein L4/L1 family | Chr3:2953813-2955444 FORWARD LENGTH=405;AT3G09630.1 | Symbols:SAC56 | Suppressor of Acaulis 56 | Ribosomal protein L4/L1 family | Chr3:2953813-2955444 FORWARD LEN
AT1G23800.1	11.4184	10.9304	6.7417	1;0	4.7	AT1G23800.1 | Symbols:ALDH2B7,ALDH2B | aldehyde dehydrogenase 2B,aldehyde dehydrogenase 2B7 | aldehyde dehydrogenase 2B7 | Chr1:8412238-8414804 REVERSE LENGTH=534;AT1G23800.2 | Symbols:ALDH2B7,ALDH2B | aldehyde dehydrogenase 2B,aldehyde dehydrogenase 2B
AT5G23120.1	15.3457	14.8624	52.938	7;7	27.3	AT5G23120.1 | Symbols:HCF136 | HIGH CHLOROPHYLL FLUORESCENCE 136 | photosystem II stability/assembly factor%2C chloroplast (HCF136) | Chr5:7778154-7780463 FORWARD LENGTH=403;AT5G23120.2 | Symbols:HCF136 | HIGH CHLOROPHYLL FLUORESCENCE 136 | photosystem
AT1G79930.2	12.2616	11.7952	22.725	4;4;3;3;3;3	6.1	AT1G79930.2 | Symbols:HSP91,AtHsp70-14 | heat shock protein 91 | heat shock protein 91 | Chr1:30063924-30067067 REVERSE LENGTH=789;AT1G79930.1 | Symbols:HSP91,AtHsp70-14 | heat shock protein 91 | heat shock protein 91 | Chr1:30063781-30067067 REVERSE L
AT4G14960.1	17.197	16.7458	22.644	2;2;2;2;2;2	5.9	AT4G14960.1 | Symbols:TUA6 | Tubulin alpha-6 | Tubulin/FtsZ family protein | Chr4:8548753-8550319 REVERSE LENGTH=427;AT5G19780.1 | Symbols:TUA5 | tubulin alpha-5 | tubulin alpha-5 | Chr5:6687212-6688926 FORWARD LENGTH=450;AT5G19770.1 | Symbols:TUA3 |
AT1G32470.1	17.4513	17.0018	7.0209	1	21.7	AT1G32470.1 | Symbols:no symbol available | no full name available | Single hybrid motif superfamily protein | Chr1:11739479-11740246 REVERSE LENGTH=166
AT1G06680.1	20.2763	19.845	161.83	6;6;1	38	AT1G06680.1 | Symbols:OE23,PSII-P,PSBP-1,OEE2 | OXYGEN-EVOLVING ENHANCER PROTEIN 2,PHOTOSYSTEM II SUBUNIT P,photosystem II subunit P-1,OXYGEN EVOLVING COMPLEX SUBUNIT 23 KDA | photosystem II subunit P-1 | Chr1:2047940-2049186 FORWARD LENGTH=263;AT1G06680
AT1G03475.1	12.6843	12.2748	9.612	1	3.4	AT1G03475.1 | Symbols:HEMF1,ATCPO-I,LIN2 | LESION INITIATION 2 | Coproporphyrinogen III oxidase | Chr1:869302-871175 REVERSE LENGTH=386
AT5G19550.1	15.6137	15.2272	55.035	8;1;1;1	30.1	AT5G19550.1 | Symbols:AAT2,ASP2 | ASPARTATE AMINOTRANSFERASE 2,aspartate aminotransferase 2 | aspartate aminotransferase 2 | Chr5:6598201-6601597 FORWARD LENGTH=405
AT3G14210.1	19.9488	19.5689	138.79	9;7	36	AT3G14210.1 | Symbols:ESM1 | epithiospecifier modifier 1 | GDSL-like lipase/acylhydrolase superfamily protein | Chr3:4729886-4731562 FORWARD LENGTH=392;AT3G14210.2 | Symbols:ESM1 | epithiospecifier modifier 1 | GDSL-like lipase/acylhydrolase superfamily
AT3G48990.1	16.9721	16.6101	79.412	7	20.2	AT3G48990.1 | Symbols:AAE3 | ACYL-ACTIVATING ENZYME 3 | AMP-dependent synthetase and ligase family protein | Chr3:18159031-18161294 REVERSE LENGTH=514
AT1G76680.1	11.3482	10.99	6.2011	1;1	3.5	AT1G76680.1 | Symbols:OPR1,ATOPR1 | 12-oxophytodienoate reductase 1,ARABIDOPSIS 12-OXOPHYTODIENOATE REDUCTASE 1 | 12-oxophytodienoate reductase 1 | Chr1:28776982-28778271 FORWARD LENGTH=372;AT1G76680.2 | Symbols:OPR1,ATOPR1 | 12-oxophytodienoate reducta
AT2G36460.1	14.9668	14.6094	18.162	3;2;2;0;0;0;0	40.5	AT2G36460.1 | Symbols:FBA6 | fructose-bisphosphate aldolase 6 | Aldolase superfamily protein | Chr2:15296929-15298387 REVERSE LENGTH=358;AT2G36460.3 | Symbols:FBA6 | fructose-bisphosphate aldolase 6 | Aldolase superfamily protein | Chr2:15296929-152977
AT4G08870.2	17.2904	16.9369	18.383	2;2	16	AT4G08870.2 | Symbols:ARGAH2 | arginine amidohydrolase 2 | Arginase/deacetylase superfamily protein | Chr4:5647417-5648693 REVERSE LENGTH=263;AT4G08870.1 | Symbols:ARGAH2 | arginine amidohydrolase 2 | Arginase/deacetylase superfamily protein | Chr4:564
AT5G26830.1	13.1592	12.8425	6.0938	1	2	AT5G26830.1 | Symbols:no symbol available | no full name available | Threonyl-tRNA synthetase | Chr5:9437351-9441568 FORWARD LENGTH=709
AT4G04020.1	15.44	15.1312	30.393	4	18.2	AT4G04020.1 | Symbols:FIB,PGL35,FIB1a | plastoglobulin 35,fibrillin 1a,fibrillin | fibrillin | Chr4:1932161-1933546 FORWARD LENGTH=318
AT3G26650.1	20.6912	20.3855	323.31	5	53.8	AT3G26650.1 | Symbols:GAPA,GAPA-1 | glyceraldehyde 3-phosphate dehydrogenase A subunit,GLYCERALDEHYDE 3-PHOSPHATE DEHYDROGENASE A SUBUNIT 1 | glyceraldehyde 3-phosphate dehydrogenase A subunit | Chr3:9795226-9796848 FORWARD LENGTH=396
AT3G63140.1	13.8787	13.5738	11.85	2	6.9	AT3G63140.1 | Symbols:CSP41A | chloroplast stem-loop binding protein of 41 kDa | chloroplast stem-loop binding protein of 41 kDa | Chr3:23327006-23328620 REVERSE LENGTH=406
AT5G15200.1	16.8984	16.6061	12.025	2;1;1	11.6	AT5G15200.1 | Symbols:no symbol available | no full name available | Ribosomal protein S4 | Chr5:4935124-4936334 REVERSE LENGTH=198;AT5G15200.2 | Symbols:no symbol available | no full name available | Ribosomal protein S4 | Chr5:4935602-4936334 REVERSE
AT5G66120.2	13.3337	13.0433	10.592	1	3.4	AT5G66120.2 | Symbols:no symbol available | no full name available | 3-dehydroquinate synthase | Chr5:26431516-26433649 REVERSE LENGTH=442
AT4G20260.5	17.6154	17.326	18.468	3;3;3;3;3;3;3;3;3;2	28.1	AT4G20260.5 | Symbols:ATPCAP1,PCAP1,MDP25 | ARABIDOPSIS THALIANA PLASMA-MEMBRANE ASSOCIATED CATION-BINDING PROTEIN 1,microtubule-destabilizing protein 25,plasma-membrane associated cation-binding protein 1 | plasma-membrane associated cation-binding prote
AT3G48000.1	14.1327	13.856	37.369	5	16.2	AT3G48000.1 | Symbols:ALDH2B4,ALDH2A,ALDH2 | aldehyde dehydrogenase 2A,aldehyde dehydrogenase 2B4,aldehyde dehydrogenase 2 | aldehyde dehydrogenase 2B4 | Chr3:17717082-17719843 REVERSE LENGTH=538
AT1G07890.6	17.6753	17.4048	118.91	7;7;7;7;7;7;7;7	39.8	AT1G07890.6 | Symbols:MEE6,ATAPX01,ATAPX1,CS1,APX1 | ascorbate peroxidase 1,maternal effect embryo arrest 6 | ascorbate peroxidase 1 | Chr1:2438005-2439349 FORWARD LENGTH=249;AT1G07890.8 | Symbols:MEE6,ATAPX01,ATAPX1,CS1,APX1 | ascorbate peroxidase 1,ma
AT1G42970.1	20.9743	20.7063	323.31	16	44.7	AT1G42970.1 | Symbols:GAPB | glyceraldehyde-3-phosphate dehydrogenase B subunit | glyceraldehyde-3-phosphate dehydrogenase B subunit | Chr1:16127552-16129584 FORWARD LENGTH=447
AT4G09000.1	16.0633	15.8064	37.838	3;3	27.7	AT4G09000.1 | Symbols:GRF1,GF14 CHI | GENERAL REGULATORY FACTOR1-G-BOX FACTOR 14-3-3 HOMOLOG ISOFORM CHI,general regulatory factor 1 | general regulatory factor 1 | Chr4:5775387-5777157 FORWARD LENGTH=267;AT4G09000.2 | Symbols:GRF1,GF14 CHI | GENERAL RE
AT3G52150.2	13.2906	13.0372	11.033	2;2	7.1	AT3G52150.2 | Symbols:PSRP2 | plastid-speci&#64257;c ribosomal protein 2 | RNA-binding (RRM/RBD/RNP motifs) family protein | Chr3:19342074-19343090 FORWARD LENGTH=253;AT3G52150.1 | Symbols:PSRP2 | plastid-speci&#64257;c ribosomal protein 2 | RNA-binding
AT2G38870.1	13.6543	13.4111	11.373	1	30	AT2G38870.1 | Symbols:no symbol available | no full name available | Serine protease inhibitor%2C potato inhibitor I-type family protein | Chr2:16236546-16237050 REVERSE LENGTH=70
AT2G24200.2	16.8944	16.6659	257.46	13;13;10;5;2;2	42.1	AT2G24200.2 | Symbols:LAP1,atLAP1 | leucyl aminopeptidase 1 | Cytosol aminopeptidase family protein | Chr2:10287017-10289450 REVERSE LENGTH=520;AT2G24200.1 | Symbols:LAP1,atLAP1 | leucyl aminopeptidase 1 | Cytosol aminopeptidase family protein | Chr2:1
AT1G70730.1	9.74095	9.51631	6.9973	1;1	8.5	AT1G70730.1 | Symbols:PGM2 | phosphoglucomutase 2 | Phosphoglucomutase/phosphomannomutase family protein | Chr1:26669020-26672726 REVERSE LENGTH=585;AT1G70730.3 | Symbols:PGM2 | phosphoglucomutase 2 | Phosphoglucomutase/phosphomannomutase family protein
AT1G11910.1	16.7376	16.5238	32.232	4;4;1;1;1	14	AT1G11910.1 | Symbols:ATAPA1,AtPaspA1,PaspA1,APA1 | aspartic proteinase A1,putative aspartic proteinase A1 | aspartic proteinase A1 | Chr1:4017119-4019874 REVERSE LENGTH=506;AT1G11910.2 | Symbols:ATAPA1,AtPaspA1,PaspA1,APA1 | aspartic proteinase A1,puta
ATCG00270.1	18.4379	18.2351	106.48	4	14.7	ATCG00270.1 | Symbols:PSBD | photosystem II reaction center protein D | photosystem II reaction center protein D | ChrC:32711-33772 FORWARD LENGTH=353
AT1G68010.1	17.1233	16.936	108.48	10;9;9	30.6	AT1G68010.1 | Symbols:HPR,ATHPR1 | hydroxypyruvate reductase | hydroxypyruvate reductase | Chr1:25493418-25495720 FORWARD LENGTH=386;AT1G68010.3 | Symbols:HPR,ATHPR1 | hydroxypyruvate reductase | hydroxypyruvate reductase | Chr1:25493418-25495370 FORWA
AT5G59613.2	13.0062	12.8504	6.1595	1;1;1	18.2	AT5G59613.2 | Symbols:no symbol available | no full name available | ATP synthase | Chr5:24015726-24016500 REVERSE LENGTH=55;AT5G59613.1 | Symbols:no symbol available | no full name available | ATP synthase | Chr5:24016162-24016500 REVERSE LENGTH=55;AT
AT4G24770.2	15.3662	15.2239	11.064	2;2	6.4	AT4G24770.2 | Symbols:ATRBP33,RBP31,ATRBP31,CP31 | 31-kDa RNA binding protein,ARABIDOPSIS THALIANA RNA BINDING PROTEIN, APPROXIMATELY 31 KD | 31-kDa RNA binding protein | Chr4:12766223-12767952 REVERSE LENGTH=329;AT4G24770.1 | Symbols:ATRBP33,RBP31,ATRB
AT4G17390.1	18.2776	18.1354	10.864	1;1	7.4	AT4G17390.1 | Symbols:no symbol available | no full name available | Ribosomal protein L23/L15e family protein | Chr4:9714407-9715545 REVERSE LENGTH=204;AT4G16720.1 | Symbols:no symbol available | no full name available | Ribosomal protein L23/L15e fami
AT4G01310.1	15.4236	15.2881	12.082	2	8	AT4G01310.1 | Symbols:no symbol available | no full name available | Ribosomal L5P family protein | Chr4:544166-545480 REVERSE LENGTH=262
AT1G12900.4	16.9725	16.8403	20.798	3;3;3;3;0	48	AT1G12900.4 | Symbols:GAPA-2 | glyceraldehyde 3-phosphate dehydrogenase A subunit 2 | glyceraldehyde 3-phosphate dehydrogenase A subunit 2 | Chr1:4392634-4393850 REVERSE LENGTH=350;AT1G12900.3 | Symbols:GAPA-2 | glyceraldehyde 3-phosphate dehydrogenase
AT2G47510.3	9.03307	8.92335	7.0582	1;1;1	2.2	AT2G47510.3 | Symbols:FUM1 | fumarase 1 | fumarase 1 | Chr2:19498614-19502020 FORWARD LENGTH=492;AT2G47510.2 | Symbols:FUM1 | fumarase 1 | fumarase 1 | Chr2:19498614-19502020 FORWARD LENGTH=492;AT2G47510.1 | Symbols:FUM1 | fumarase 1 | fumarase 1 | C
AT4G02930.1	12.6474	12.5389	6.1815	1	2.4	AT4G02930.1 | Symbols:no symbol available | no full name available | GTP binding Elongation factor Tu family protein | Chr4:1295751-1298354 REVERSE LENGTH=454
AT1G11860.1	18.0939	17.9877	184.48	11;11;11	32.6	AT1G11860.1 | Symbols:no symbol available | no full name available | Glycine cleavage T-protein family | Chr1:4001801-4003245 FORWARD LENGTH=408;AT1G11860.2 | Symbols:no symbol available | no full name available | Glycine cleavage T-protein family | Ch
AT5G14780.3	16.4766	16.3762	6.7365	1;1;1	3.6	AT5G14780.3 | Symbols:FDH,AtFDH1 | formate dehydrogenase | formate dehydrogenase | Chr5:4777750-4779190 FORWARD LENGTH=358;AT5G14780.2 | Symbols:FDH,AtFDH1 | formate dehydrogenase | formate dehydrogenase | Chr5:4777627-4779190 FORWARD LENGTH=370;AT5G14
AT4G35090.2	18.6501	18.5509	241.58	6;6;6	30.4	AT4G35090.2 | Symbols:CAT2 | catalase 2 | catalase 2 | Chr4:16701105-16703215 REVERSE LENGTH=474;AT4G35090.3 | Symbols:CAT2 | catalase 2 | catalase 2 | Chr4:16700937-16702955 REVERSE LENGTH=492;AT4G35090.1 | Symbols:CAT2 | catalase 2 | catalase 2 | C
AT1G63940.4	14.7066	14.6387	76.613	9;9;9;8	28.4	AT1G63940.4 | Symbols:MDAR6 | monodehydroascorbate reductase 6 | monodehydroascorbate reductase 6 | Chr1:23730206-23733534 FORWARD LENGTH=482;AT1G63940.1 | Symbols:MDAR6 | monodehydroascorbate reductase 6 | monodehydroascorbate reductase 6 | Chr1:23730
AT2G35490.1	14.9561	14.9078	7.4659	1	5.9	AT2G35490.1 | Symbols:no symbol available | no full name available | Plastid-lipid associated protein PAP / fibrillin family protein | Chr2:14912309-14913797 REVERSE LENGTH=376
AT5G13450.2	15.9325	15.8936	9.8937	1;1	7.4	AT5G13450.2 | Symbols:ATP5 | delta subunit of Mt ATP synthase | delta subunit of Mt ATP synthase | Chr5:4310558-4311941 REVERSE LENGTH=190;AT5G13450.1 | Symbols:ATP5 | delta subunit of Mt ATP synthase | delta subunit of Mt ATP synthase | Chr5:4310558-4
AT5G61410.2	18.0675	18.0295	38.781	4;4	26.3	AT5G61410.2 | Symbols:EMB2728,RPE | D-ribulose-5-phosphate-3-epimerase,EMBRYO DEFECTIVE 2728 | D-ribulose-5-phosphate-3-epimerase | Chr5:24684085-24685836 REVERSE LENGTH=281;AT5G61410.1 | Symbols:EMB2728,RPE | D-ribulose-5-phosphate-3-epimerase,EMBRYO D
AT5G53560.1	13.308	13.2705	14.47	2	29.1	AT5G53560.1 | Symbols:ATB5-A,CB5-E,ATCB5-E,B5 #2 | ARABIDOPSIS CYTOCHROME B5 ISOFORM E,cytochrome B5 isoform E | cytochrome B5 isoform E | Chr5:21759628-21760353 FORWARD LENGTH=134
AT1G48830.2	17.5342	17.5074	7.5459	1;1	11.5	AT1G48830.2 | Symbols:no symbol available | no full name available | Ribosomal protein S7e family protein | Chr1:18059854-18060935 REVERSE LENGTH=191;AT1G48830.1 | Symbols:no symbol available | no full name available | Ribosomal protein S7e family prote
AT4G16143.2	16.2832	16.2603	13.544	2;2	8.2	AT4G16143.2 | Symbols:IMPA-2 | importin alpha isoform 2 | importin alpha isoform 2 | Chr4:9134450-9137134 REVERSE LENGTH=535;AT4G16143.1 | Symbols:IMPA-2 | importin alpha isoform 2 | importin alpha isoform 2 | Chr4:9134450-9137134 REVERSE LENGTH=535
AT2G27830.1	25.4484	25.428	6.8373	1	5.8	AT2G27830.1 | Symbols:no symbol available | no full name available | hypothetical protein | Chr2:11860734-11861306 FORWARD LENGTH=190
AT5G23920.1	17.2359	17.237	6.163	1	13.1	AT5G23920.1 | Symbols:no symbol available | no full name available | transmembrane protein | Chr5:8073363-8074118 REVERSE LENGTH=229
AT3G56070.2	12.4914	12.4975	6.1257	1;1	6.8	AT3G56070.2 | Symbols:ROC2 | rotamase cyclophilin 2 | rotamase cyclophilin 2 | Chr3:20806987-20807517 REVERSE LENGTH=176;AT3G56070.1 | Symbols:ROC2 | rotamase cyclophilin 2 | rotamase cyclophilin 2 | Chr3:20806987-20807517 REVERSE LENGTH=176
AT5G15090.2	13.2589	13.2972	6.5102	1;1	7.7	AT5G15090.2 | Symbols:VDAC3,AtVDAC-3,ATVDAC3 | ARABIDOPSIS THALIANA VOLTAGE DEPENDENT ANION CHANNEL 3,voltage dependent anion channel 3 | voltage dependent anion channel 3 | Chr5:4889641-4891389 REVERSE LENGTH=274;AT5G15090.1 | Symbols:VDAC3,AtVDAC-3,AT
AT1G07320.4	15.8692	15.9102	36.654	2;2;2;2	9.4	AT1G07320.4 | Symbols:RPL4,PRPL4,EMB2784 | plastid ribosomal protein L4,ribosomal protein L4,EMBRYO DEFECTIVE 2784 | ribosomal protein L4 | Chr1:2249190-2250173 FORWARD LENGTH=278;AT1G07320.3 | Symbols:RPL4,PRPL4,EMB2784 | plastid ribosomal protein L4,r
AT5G47210.3	15.3471	15.3963	57.33	1;1;1	8.6	AT5G47210.3 | Symbols:no symbol available | no full name available | Hyaluronan / mRNA binding family | Chr5:19169388-19171012 REVERSE LENGTH=301;AT5G47210.2 | Symbols:no symbol available | no full name available | Hyaluronan / mRNA binding family | Ch
AT1G03600.1	15.9053	15.9551	95.132	3	27.6	AT1G03600.1 | Symbols:PSB27 | | photosystem II family protein | Chr1:898916-899440 FORWARD LENGTH=174
AT5G66570.1	16.0399	16.0987	18.175	3	41	AT5G66570.1 | Symbols:OEE1,PSBO-1,MSP-1,OE33,OEE33,PSBO1 | PS II OXYGEN-EVOLVING COMPLEX 1,OXYGEN EVOLVING COMPLEX 33 KILODALTON PROTEIN,OXYGEN EVOLVING ENHANCER PROTEIN 33,PS II oxygen-evolving complex 1,MANGANESE-STABILIZING PROTEIN 1,33 KDA OXYGEN EVOL
AT4G31990.4	13.1012	13.16	17.657	3;3;3;3	11.2	AT4G31990.4 | Symbols:AAT3,ATAAT1,ASP5 | aspartate aminotransferase 5,ASPARTATE AMINOTRANSFERASE DEFICIENT 3 | aspartate aminotransferase 5 | Chr4:15471074-15473521 REVERSE LENGTH=448;AT4G31990.2 | Symbols:AAT3,ATAAT1,ASP5 | aspartate aminotransferase 5
AT3G47520.1	15.5524	15.6215	107.93	4	18.1	AT3G47520.1 | Symbols:MDH,pNAD-MDH | plastidic NAD-dependent malate dehydrogenase,malate dehydrogenase | malate dehydrogenase | Chr3:17513657-17514868 FORWARD LENGTH=403
AT5G08280.1	13.1679	13.2376	16.745	3	8.1	AT5G08280.1 | Symbols:HEMC,RUG1 | RUGOSA 1,hydroxymethylbilane synthase | hydroxymethylbilane synthase | Chr5:2663763-2665596 REVERSE LENGTH=382
AT2G44100.2	13.3672	13.4929	8.1366	1;1;1	3.5	AT2G44100.2 | Symbols:AT-GDI1,ATGDI1,GDI1 | guanosine nucleotide diphosphate dissociation inhibitor 1 | guanosine nucleotide diphosphate dissociation inhibitor 1 | Chr2:18241804-18244731 FORWARD LENGTH=431;AT3G59920.1 | Symbols:GDI2,ATGDI2 | RAB GDP dis
AT3G63160.1	19.2748	19.4017	7.7558	1	13	AT3G63160.1 | Symbols:OEP6 | outer envelope protein 6 | outer envelope membrane protein | Chr3:23333773-23333982 REVERSE LENGTH=69
ATCG01110.1	16.8071	16.9365	6.9403	1	4.3	ATCG01110.1 | Symbols:NDHH | NAD(P)H dehydrogenase subunit H | NAD(P)H dehydrogenase subunit H | ChrC:122011-123192 REVERSE LENGTH=393
AT4G09010.2	15.384	15.5444	111.69	6;6;6	29.2	AT4G09010.2 | Symbols:APX4,TL29 | ascorbate peroxidase 4,thylakoid lumen 29 | ascorbate peroxidase 4 | Chr4:5777502-5779064 REVERSE LENGTH=284;AT4G09010.1 | Symbols:APX4,TL29 | ascorbate peroxidase 4,thylakoid lumen 29 | ascorbate peroxidase 4 | Chr4:5
AT1G67090.1	20.636	20.7985	134.98	6;3	52.2	AT1G67090.1 | Symbols:RBCS1A | ribulose bisphosphate carboxylase small chain 1A | ribulose bisphosphate carboxylase small chain 1A | Chr1:25048465-25049249 REVERSE LENGTH=180
AT2G46820.2	18.9192	19.0882	79.993	3;3	23.6	AT2G46820.2 | Symbols:PTAC8,PSI-P,PSAP,CURT1B,TMP14 | CURVATURE THYLAKOID 1B,PLASTID TRANSCRIPTIONALLY ACTIVE 8,THYLAKOID MEMBRANE PHOSPHOPROTEIN OF 14 KDA,photosystem I P subunit | photosystem I P subunit | Chr2:19243729-19244870 FORWARD LENGTH=174;AT2G
ATCG00130.1	18.055	18.2438	99.286	4	29.3	ATCG00130.1 | Symbols:ATPF | | ATPase%2C F0 complex%2C subunit B/B%2C bacterial/chloroplast | ChrC:11529-12798 REVERSE LENGTH=184
AT3G04790.1	17.6294	17.8361	112.43	5	36.2	AT3G04790.1 | Symbols:EMB3119 | EMBRYO DEFECTIVE 3119 | Ribose 5-phosphate isomerase%2C type A protein | Chr3:1313365-1314195 FORWARD LENGTH=276
AT4G15530.7	13.0438	13.2521	23.197	4;4;4;4;4;4;4	6.7	AT4G15530.7 | Symbols:PPDK | pyruvate orthophosphate dikinase | pyruvate orthophosphate dikinase | Chr4:8864828-8869129 REVERSE LENGTH=857;AT4G15530.3 | Symbols:PPDK | pyruvate orthophosphate dikinase | pyruvate orthophosphate dikinase | Chr4:8864828-8
AT2G26560.1	10.4319	10.6402	7.1121	1	5.7	AT2G26560.1 | Symbols:PLA IIA,PLP2,PLA2A,PLAII alpha | PHOSPHOLIPASE A 2A,PATATIN-LIKE PROTEIN 2,phospholipase A 2A | phospholipase A 2A | Chr2:11293912-11295708 REVERSE LENGTH=407
AT5G08690.1	18.0985	18.3111	264.86	17;17;17	47.1	AT5G08690.1 | Symbols:no symbol available | no full name available | ATP synthase alpha/beta family protein | Chr5:2825739-2828352 FORWARD LENGTH=556;AT5G08670.1 | Symbols:no symbol available | no full name available | ATP synthase alpha/beta family pro
AT1G23740.1	14.5967	14.8195	13.785	2	9.6	AT1G23740.1 | Symbols:AOR | alkenal/one oxidoreductase | Oxidoreductase%2C zinc-binding dehydrogenase family protein | Chr1:8398245-8399656 REVERSE LENGTH=386
AT5G13370.1	13.3832	13.6077	10.2	1	2.2	AT5G13370.1 | Symbols:no symbol available | no full name available | Auxin-responsive GH3 family protein | Chr5:4286996-4289424 FORWARD LENGTH=595
AT1G31840.2	13.6776	13.92	6.0905	1;1	1.6	AT1G31840.2 | Symbols:no symbol available | no full name available | Tetratricopeptide repeat (TPR)-like superfamily protein | Chr1:11424006-11426528 FORWARD LENGTH=811;AT1G31840.1 | Symbols:no symbol available | no full name available | Tetratricopepti
AT4G19570.1	21.109	21.3556	7.3126	1	1.8	AT4G19570.1 | Symbols:no symbol available | no full name available | Chaperone DnaJ-domain superfamily protein | Chr4:10665516-10667192 FORWARD LENGTH=558
AT2G47390.1	12.7695	13.0353	6.1254	1	1.2	AT2G47390.1 | Symbols:no symbol available | no full name available | Prolyl oligopeptidase family protein | Chr2:19442278-19446253 REVERSE LENGTH=961
AT3G11630.1	18.6437	18.9313	323.31	3	46.6	AT3G11630.1 | Symbols:2CPA | 2-Cys peroxiredoxin A | Thioredoxin superfamily protein | Chr3:3672189-3673937 FORWARD LENGTH=266
ATCG00680.1	19.8971	20.1873	166.68	9	23	ATCG00680.1 | Symbols:PSBB | photosystem II reaction center protein B | photosystem II reaction center protein B | ChrC:72371-73897 FORWARD LENGTH=508
ATCG00490.1	25.3128	25.6032	323.31	27;4;2	61	ATCG00490.1 | Symbols:RBCL | | ribulose-bisphosphate carboxylase | ChrC:54958-56397 FORWARD LENGTH=479
AT2G45470.1	18.1047	18.3966	41.476	1	5	AT2G45470.1 | Symbols:AGP8,FLA8 | ARABINOGALACTAN PROTEIN 8,FASCICLIN-like arabinogalactan protein 8 | FASCICLIN-like arabinogalactan protein 8 | Chr2:18742797-18744059 REVERSE LENGTH=420
AT2G33150.1	15.8754	16.1921	124.53	8	32.9	AT2G33150.1 | Symbols:PKT3,KAT2,PED1 | PEROXISOME DEFECTIVE 1,peroxisomal 3-ketoacyl-CoA thiolase 3,3-KETOACYL-COA THIOLASE 2 | peroxisomal 3-ketoacyl-CoA thiolase 3 | Chr2:14047814-14050983 REVERSE LENGTH=462
AT5G45390.1	15.9611	16.2824	17.548	3	16.8	AT5G45390.1 | Symbols:CLPP4,NCLPP4 | NUCLEAR-ENCODED CLP PROTEASE P4,CLP protease P4 | CLP protease P4 | Chr5:18396351-18397586 FORWARD LENGTH=292
AT2G37660.1	14.6885	15.0119	166.74	5	26.5	AT2G37660.1 | Symbols:no symbol available | no full name available | NAD(P)-binding Rossmann-fold superfamily protein | Chr2:15795481-15796977 REVERSE LENGTH=325
AT3G63410.1	16.3055	16.6298	14.955	2	10.4	AT3G63410.1 | Symbols:E37,VTE3,IEP37,APG1 | INNER ENVELOPE PROTEIN 37,VITAMIN E DEFECTIVE 3,ALBINO OR PALE GREEN MUTANT 1 | S-adenosyl-L-methionine-dependent methyltransferases superfamily protein | Chr3:23415816-23417002 REVERSE LENGTH=338
AT3G57490.1	16.3593	16.6837	23.746	1;1;1;1;1;1	5.4	AT3G57490.1 | Symbols:no symbol available | no full name available | Ribosomal protein S5 family protein | Chr3:21279824-21280887 REVERSE LENGTH=276;AT1G59359.1 | Symbols:no symbol available | no full name available | Ribosomal protein S5 family protein
AT2G37270.2	18.6398	18.9704	323.31	2;2	28	AT2G37270.2 | Symbols:RPS5B,ATRPS5B | ribosomal protein 5B | ribosomal protein 5B | Chr2:15647883-15649042 REVERSE LENGTH=207;AT2G37270.1 | Symbols:RPS5B,ATRPS5B | ribosomal protein 5B | ribosomal protein 5B | Chr2:15647883-15649042 REVERSE LENGTH=207
AT2G25080.1	16.0023	16.3353	13.251	2;1	16.1	AT2G25080.1 | Symbols:GPX1,ATGPX1 | GLUTATHIONE PEROXIDASE 1,glutathione peroxidase 1 | glutathione peroxidase 1 | Chr2:10668134-10669828 FORWARD LENGTH=236;AT4G31870.1 | Symbols:GPX7,ATGPX7 | glutathione peroxidase 7,GLUTATHIONE PEROXIDASE 7 | glutathi
AT4G23670.1	16.5353	16.8777	13.32	2;1;1;1;1;1;1	15.9	AT4G23670.1 | Symbols:no symbol available | no full name available | Polyketide cyclase/dehydrase and lipid transport superfamily protein | Chr4:12332846-12333656 REVERSE LENGTH=151;AT4G23680.1 | Symbols:no symbol available | no full name available | Po
AT3G12780.1	19.6708	20.0148	323.31	13	58.2	AT3G12780.1 | Symbols:PGK1 | phosphoglycerate kinase 1 | phosphoglycerate kinase 1 | Chr3:4061127-4063140 REVERSE LENGTH=481
AT1G76180.2	15.6125	15.9605	36.376	4;4	33	AT1G76180.2 | Symbols:ERD14 | EARLY RESPONSE TO DEHYDRATION 14 | Dehydrin family protein | Chr1:28587013-28587657 REVERSE LENGTH=185;AT1G76180.1 | Symbols:ERD14 | EARLY RESPONSE TO DEHYDRATION 14 | Dehydrin family protein | Chr1:28587013-28587657 REVER
AT1G74730.1	16.2344	16.5914	13.229	1	6.6	AT1G74730.1 | Symbols:no symbol available | no full name available | transmembrane protein%2C putative (DUF1118) | Chr1:28078995-28079831 FORWARD LENGTH=198
AT5G58330.3	12.3712	12.7313	8.0798	1;1;1	4.8	AT5G58330.3 | Symbols:NADP-MDH | NADP-dependent Malate Dehydrogenase | lactate/malate dehydrogenase family protein | Chr5:23580010-23581751 REVERSE LENGTH=334;AT5G58330.2 | Symbols:NADP-MDH | NADP-dependent Malate Dehydrogenase | lactate/malate dehydrog
AT3G48420.1	17.3841	17.7555	17.082	2	10	AT3G48420.1 | Symbols:no symbol available | no full name available | Haloacid dehalogenase-like hydrolase (HAD) superfamily protein | Chr3:17929743-17931551 FORWARD LENGTH=319
AT5G42980.1	19.8016	20.1781	102.98	5	44.9	AT5G42980.1 | Symbols:ATH3,TRX3,TRXH3,ATTRX3,ATTRXH3 | THIOREDOXIN H3,thioredoxin 3,thioredoxin H-type 3 | thioredoxin 3 | Chr5:17242772-17243718 FORWARD LENGTH=118
AT1G48860.2	12.7111	13.0932	6.4777	1;1;1;1;1;1	2	AT1G48860.2 | Symbols:no symbol available | no full name available | RNA 3-terminal phosphate cyclase/enolpyruvate transferase%2C alpha/beta | Chr1:18068892-18071074 REVERSE LENGTH=489;AT2G45300.3 | Symbols:no symbol available | no full name available
AT2G30860.1	19.2484	19.6368	33.047	4;2	32.1	AT2G30860.1 | Symbols:GSTF9,ATGSTF9,ATGSTF7,GLUTTR | glutathione S-transferase PHI 9 | glutathione S-transferase PHI 9 | Chr2:13139132-13140057 FORWARD LENGTH=215;AT2G30860.2 | Symbols:GSTF9,ATGSTF9,ATGSTF7,GLUTTR | glutathione S-transferase PHI 9 | glu
AT1G15820.1	20.0065	20.4049	57.744	5	33.3	AT1G15820.1 | Symbols:CP24,LHCB6 | light harvesting complex photosystem II subunit 6 | light harvesting complex photosystem II subunit 6 | Chr1:5446685-5447676 REVERSE LENGTH=258
AT5G01530.1	19.0395	19.4398	40.664	3	23.4	AT5G01530.1 | Symbols:LHCB4.1 | light harvesting complex photosystem II | light harvesting complex photosystem II | Chr5:209084-210243 FORWARD LENGTH=290
AT1G09500.1	13.6815	14.0875	36.227	4;4;3	22.2	AT1G09500.1 | Symbols:no symbol available | no full name available | NAD(P)-binding Rossmann-fold superfamily protein | Chr1:3066811-3068484 FORWARD LENGTH=325;AT1G09500.2 | Symbols:no symbol available | no full name available | NAD(P)-binding Rossmann-
AT1G24360.1	11.4475	11.8619	11.659	2	10	AT1G24360.1 | Symbols:no symbol available | no full name available | NAD(P)-binding Rossmann-fold superfamily protein | Chr1:8640820-8643283 FORWARD LENGTH=319
AT4G37980.1	16.3024	16.7169	20.296	2;1	11.5	AT4G37980.1 | Symbols:ELI3-1,ELI3,ATCAD7,CAD7 | elicitor-activated gene 3-1,CINNAMYL-ALCOHOL DEHYDROGENASE 7,ELICITOR-ACTIVATED GENE 3 | cinnamyl alcohol dehydrogenase 7 | Chr4:17852670-17854302 FORWARD LENGTH=357;AT4G37980.2 | Symbols:ELI3-1,ELI3,ATCAD
AT2G42790.1	12.0865	12.5087	28.168	2;2	4.7	AT2G42790.1 | Symbols:CSY3 | citrate synthase 3 | citrate synthase 3 | Chr2:17803132-17805991 REVERSE LENGTH=509;AT3G58750.1 | Symbols:CSY2 | citrate synthase 2 | citrate synthase 2 | Chr3:21724564-21727458 REVERSE LENGTH=514
AT1G43670.1	15.468	15.919	12.076	2	11.4	AT1G43670.1 | Symbols:FBP,AtcFBP,cyfbp,FINS1 | Arabidopsis thaliana cytosolic fructose-1,6-bisphosphatase,fructose-1,6-bisphosphatase,FRUCTOSE INSENSITIVE 1 | Inositol monophosphatase family protein | Chr1:16468184-16470347 FORWARD LENGTH=341
AT3G47470.1	20.0384	20.5014	73.2	4	33.9	AT3G47470.1 | Symbols:LHCA4,CAB4 | light-harvesting chlorophyll-protein complex I subunit A4 | light-harvesting chlorophyll-protein complex I subunit A4 | Chr3:17493622-17494773 REVERSE LENGTH=251
AT5G38430.2	18.1595	18.6578	76.045	2;2	45.9	AT5G38430.2 | Symbols:RBCS1B | Rubisco small subunit 1B | Ribulose bisphosphate carboxylase (small chain) family protein | Chr5:15384350-15385155 REVERSE LENGTH=181;AT5G38430.1 | Symbols:RBCS1B | Rubisco small subunit 1B | Ribulose bisphosphate carboxyl
AT5G08300.1	13.0096	13.5105	13.827	2	9.5	AT5G08300.1 | Symbols:no symbol available | no full name available | Succinyl-CoA ligase%2C alpha subunit | Chr5:2667579-2669672 FORWARD LENGTH=347
ATCG01060.1	16.0494	16.5504	21.708	3	51.9	ATCG01060.1 | Symbols:PSAC | | iron-sulfur cluster binding%3Belectron carriers%3B4 iron%2C 4 sulfur cluster binding protein | ChrC:117318-117563 REVERSE LENGTH=81
AT4G25100.4	17.2003	17.7041	49.141	2;2;2;2;2	14	AT4G25100.4 | Symbols:FSD1,ATFSD1 | ARABIDOPSIS FE SUPEROXIDE DISMUTASE 1,Fe superoxide dismutase 1 | Fe superoxide dismutase 1 | Chr4:12884649-12885660 REVERSE LENGTH=186;AT4G25100.5 | Symbols:FSD1,ATFSD1 | ARABIDOPSIS FE SUPEROXIDE DISMUTASE 1,Fe supe
AT1G20020.1	16.3544	16.8651	135.67	6;6;5	28.7	AT1G20020.1 | Symbols:LFNR2,FNR2,ATLFNR2 | leaf-type chloroplast-targeted FNR 2,ferredoxin-NADP(+)-oxidoreductase 2,LEAF FNR 2 | ferredoxin-NADP[+]-oxidoreductase 2 | Chr1:6942851-6944868 FORWARD LENGTH=369;AT1G20020.3 | Symbols:LFNR2,FNR2,ATLFNR2 | lea
AT1G65980.1	16.9707	17.4834	31.763	4;2	51.2	AT1G65980.1 | Symbols:TPX1 | thioredoxin-dependent peroxidase 1 | thioredoxin-dependent peroxidase 1 | Chr1:24559524-24560753 REVERSE LENGTH=162;AT1G65980.2 | Symbols:TPX1 | thioredoxin-dependent peroxidase 1 | thioredoxin-dependent peroxidase 1 | Chr1
AT3G22200.1	15.9679	16.4895	22.751	4;4	16.9	AT3G22200.1 | Symbols:POP2,HER1,GABA-T | GAMMA-AMINOBUTYRATE TRANSAMINASE,POLLEN-PISTIL INCOMPATIBILITY 2,HEXENAL RESPONSE1 | Pyridoxal phosphate (PLP)-dependent transferases superfamily protein | Chr3:7835286-7838863 FORWARD LENGTH=504;AT3G22200.2 | Sy
AT1G48030.5	14.6375	15.1686	103.38	5;5;5;5;5	19.9	AT1G48030.5 | Symbols:mtLPD1 | mitochondrial lipoamide dehydrogenase 1 | mitochondrial lipoamide dehydrogenase 1 | Chr1:17717432-17719141 REVERSE LENGTH=507;AT1G48030.4 | Symbols:mtLPD1 | mitochondrial lipoamide dehydrogenase 1 | mitochondrial lipoamide
ATCG00670.1	18.9434	19.4748	24.755	1	13.8	ATCG00670.1 | Symbols:PCLPP,CLPP1 | plastid-encoded CLP P,CASEINOLYTIC PROTEASE P 1 | plastid-encoded CLP P | ChrC:69910-71882 REVERSE LENGTH=196
AT3G16240.1	19.5822	20.1165	32.862	1	7.2	AT3G16240.1 | Symbols:ATTIP2;1,TIP2;1,DELTA-TIP,DELTA-TIP1,AQP1 | delta tonoplast integral protein | delta tonoplast integral protein | Chr3:5505534-5506788 FORWARD LENGTH=250
AT1G78900.2	15.6669	16.2126	61.464	8;8	20.7	AT1G78900.2 | Symbols:VHA-A | vacuolar ATP synthase subunit A | vacuolar ATP synthase subunit A | Chr1:29660463-29664575 FORWARD LENGTH=623;AT1G78900.1 | Symbols:VHA-A | vacuolar ATP synthase subunit A | vacuolar ATP synthase subunit A | Chr1:29660463-
AT2G05620.2	16.9575	17.517	6.8391	1;1	8.3	AT2G05620.2 | Symbols:PGR5,AtPGR5 | proton gradient regulation 5 | proton gradient regulation 5 | Chr2:2081204-2081687 REVERSE LENGTH=133;AT2G05620.1 | Symbols:PGR5,AtPGR5 | proton gradient regulation 5 | proton gradient regulation 5 | Chr2:2081204-208
AT2G43750.2	15.1161	15.6763	22.245	3;3;1;1	10.7	AT2G43750.2 | Symbols:OASB,CPACS1,ACS1,ATCS-B | O-acetylserine (thiol) lyase B,ARABIDOPSIS THALIANA CYSTEIN SYNTHASE-B,CHLOROPLAST O-ACETYLSERINE SULFHYDRYLASE 1,ARABIDOPSIS CYSTEINE SYNTHASE 1 | O-acetylserine (thiol) lyase B | Chr2:18129604-18132322 R
AT5G02960.1	17.1742	17.7351	14.247	2;2	16.2	AT5G02960.1 | Symbols:no symbol available | no full name available | Ribosomal protein S12/S23 family protein | Chr5:693280-694396 REVERSE LENGTH=142;AT3G09680.1 | Symbols:no symbol available | no full name available | Ribosomal protein S12/S23 family p
AT1G56190.2	15.3005	15.8701	44.261	2;2	35.8	AT1G56190.2 | Symbols:no symbol available | no full name available | Phosphoglycerate kinase family protein | Chr1:21028622-21030454 FORWARD LENGTH=405;AT1G56190.1 | Symbols:no symbol available | no full name available | Phosphoglycerate kinase family p
AT4G37925.1	17.6429	18.2171	13.734	1	10.6	AT4G37925.1 | Symbols:NDH-M,NdhM | subunit NDH-M of NAD(P)H:plastoquinone dehydrogenase complex,NADH dehydrogenase-like complex M | subunit NDH-M of NAD(P)H:plastoquinone dehydrogenase complex | Chr4:17830748-17831485 REVERSE LENGTH=217
AT1G20340.1	20.1534	20.7316	11.91	1	14.4	AT1G20340.1 | Symbols:PETE2,DRT112 | DNA-DAMAGE-REPAIR/TOLERATION PROTEIN 112,PLASTOCYANIN 2 | Cupredoxin superfamily protein | Chr1:7042770-7043273 REVERSE LENGTH=167
AT2G39800.2	13.4358	14.0152	17.775	3;3;3;3;1;1	7.2	AT2G39800.2 | Symbols:P5CS1,ATP5CS | delta1-pyrroline-5-carboxylate synthase 1 | delta1-pyrroline-5-carboxylate synthase 1 | Chr2:16598516-16601976 REVERSE LENGTH=614;AT2G39800.3 | Symbols:P5CS1,ATP5CS | delta1-pyrroline-5-carboxylate synthase 1 | delta
AT4G13010.1	16.5148	17.0964	12.989	1	9.4	AT4G13010.1 | Symbols:no symbol available | no full name available | Oxidoreductase%2C zinc-binding dehydrogenase family protein | Chr4:7600682-7602567 FORWARD LENGTH=329
AT1G79210.3	13.3918	13.982	12.79	2;2;2;2;2	15.3	AT1G79210.3 | Symbols:no symbol available | no full name available | N-terminal nucleophile aminohydrolases (Ntn hydrolases) superfamily protein | Chr1:29796286-29798240 REVERSE LENGTH=235;AT1G79210.2 | Symbols:no symbol available | no full name availab
AT1G19570.1	15.8882	16.4819	28.879	4;2	30	AT1G19570.1 | Symbols:ATDHAR1,DHAR1,DHAR5 | DEHYDROASCORBATE REDUCTASE 5,dehydroascorbate reductase | dehydroascorbate reductase | Chr1:6773462-6774413 REVERSE LENGTH=213;AT1G19550.1 | Symbols:DHAR | dehydroascorbate reductase | Glutathione S-transferas
AT5G42650.1	16.1746	16.7727	56.309	8	23.9	AT5G42650.1 | Symbols:CYP74A,AOS,DDE2 | allene oxide synthase,DELAYED DEHISCENCE 2,CYTOCHROME P450 74A | allene oxide synthase | Chr5:17097803-17099359 REVERSE LENGTH=518
AT3G63460.1	14.2294	14.8433	11.107	2;2;1	3.3	AT3G63460.1 | Symbols:SEC31B | | transducin family protein / WD-40 repeat family protein | Chr3:23431009-23437241 REVERSE LENGTH=1104;AT3G63460.2 | Symbols:SEC31B | | transducin family protein / WD-40 repeat family protein | Chr3:23431009-23437241 RE
AT1G72610.1	18.4288	19.0455	6.3411	1	7.7	AT1G72610.1 | Symbols:GER1,GLP1,ATGER1 | A. THALIANA GERMIN-LIKE PROTEIN 1,GERMIN-LIKE PROTEIN 1,germin-like protein 1 | germin-like protein 1 | Chr1:27339302-27339928 REVERSE LENGTH=208
AT1G30580.1	15.8368	16.4611	9.07	1	4.3	AT1G30580.1 | Symbols:EngD-1 | | GTP binding protein | Chr1:10831953-10835454 REVERSE LENGTH=394
AT3G14415.3	15.682	16.3115	35.469	4;4;4;0	63.5	AT3G14415.3 | Symbols:GOX2 | glycolate oxidase 2 | Aldolase-type TIM barrel family protein | Chr3:4818667-4820748 FORWARD LENGTH=367;AT3G14415.1 | Symbols:GOX2 | glycolate oxidase 2 | Aldolase-type TIM barrel family protein | Chr3:4818667-4820748 FORWA
AT1G70410.3	16.4946	17.1321	17.708	2;2;2	10.9	AT1G70410.3 | Symbols:BCA4,ATBCA4,CA4 | beta carbonic anhydrase 4,BETA CARBONIC ANHYDRASE 4 | beta carbonic anhydrase 4 | Chr1:26534167-26536505 REVERSE LENGTH=258;AT1G70410.1 | Symbols:BCA4,ATBCA4,CA4 | beta carbonic anhydrase 4,BETA CARBONIC ANHYDRASE
AT3G54050.2	14.9746	15.6143	12.605	2;2	6	AT3G54050.2 | Symbols:HCEF1,cfbp1 | high cyclic electron flow 1 | high cyclic electron flow 1 | Chr3:20016951-20018527 FORWARD LENGTH=417;AT3G54050.1 | Symbols:HCEF1,cfbp1 | high cyclic electron flow 1 | high cyclic electron flow 1 | Chr3:20016951-2001
AT1G44575.1	19.1698	19.8147	66.047	6;6;5	27.5	AT1G44575.1 | Symbols:CP22,PSBS,NPQ4 | NONPHOTOCHEMICAL QUENCHING 4,PHOTOSYSTEM II SUBUNIT S | Chlorophyll A-B binding family protein | Chr1:16871768-16873194 FORWARD LENGTH=265;AT1G44575.3 | Symbols:CP22,PSBS,NPQ4 | NONPHOTOCHEMICAL QUENCHING 4,PHOTOSY
ATCG00470.1	17.2748	17.9211	63.775	4	42.4	ATCG00470.1 | Symbols:ATPE | ATP synthase epsilon chain | ATP synthase epsilon chain | ChrC:52265-52663 REVERSE LENGTH=132
atp1arabC	14.8063	15.4545	43.833	6;6;6	18.1	atp1arabC |;ATMG01190.1 | Symbols:ATP1 | ATP synthase subunit 1 | ATP synthase subunit 1 | ChrM:302166-303689 REVERSE LENGTH=507;AT2G07698.1 | Symbols:no symbol available | no full name available | ATPase%2C F1 complex%2C alpha subunit protein | Chr2:3
AT3G45140.1	17.2527	17.9012	197.7	18;15	30	AT3G45140.1 | Symbols:ATLOX2,LOX2 | ARABIODOPSIS THALIANA LIPOXYGENASE 2,lipoxygenase 2 | lipoxygenase 2 | Chr3:16525437-16529233 FORWARD LENGTH=896;AT3G45140.2 | Symbols:ATLOX2,LOX2 | ARABIODOPSIS THALIANA LIPOXYGENASE 2,lipoxygenase 2 | lipoxygenase 2
AT4G05180.2	17.4363	18.0933	144.26	4;4	31.7	AT4G05180.2 | Symbols:PSBQ-2,PSBQ,PSII-Q | photosystem II subunit Q-2,PHOTOSYSTEM II SUBUNIT Q | photosystem II subunit Q-2 | Chr4:2672093-2673170 REVERSE LENGTH=230;AT4G05180.1 | Symbols:PSBQ-2,PSBQ,PSII-Q | photosystem II subunit Q-2,PHOTOSYSTEM II SU
AT1G33140.1	16.0462	16.7077	17.967	3;3;1;1	21.1	AT1G33140.1 | Symbols:PGY2 | PIGGYBACK2 | Ribosomal protein L6 family | Chr1:12023360-12024502 FORWARD LENGTH=194;AT1G33120.1 | Symbols:no symbol available | no full name available | Ribosomal protein L6 family | Chr1:12010986-12012223 FORWARD LENGTH=1
ATCG00720.1	20.0944	20.7572	67.935	2	15.8	ATCG00720.1 | Symbols:PETB | photosynthetic electron transfer B | photosynthetic electron transfer B | ChrC:74841-76292 FORWARD LENGTH=215
AT1G27450.4	16.9126	17.5864	26.473	1;1;1;1	10.4	AT1G27450.4 | Symbols:APT1,ATAPT1 | ARABIDOPSIS THALIANA ADENINE PHOSPHORIBOSYLTRANSFERASE 1,adenine phosphoribosyl transferase 1 | adenine phosphoribosyl transferase 1 | Chr1:9532421-9533807 FORWARD LENGTH=183;AT1G27450.2 | Symbols:APT1,ATAPT1 | ARABID
AT1G32060.1	17.4858	18.2003	234.67	12	50.6	AT1G32060.1 | Symbols:PRK | phosphoribulokinase | phosphoribulokinase | Chr1:11532668-11534406 FORWARD LENGTH=395
AT4G10340.1	21.4815	22.1976	323.31	9	44.3	AT4G10340.1 | Symbols:LHCB5 | light harvesting complex of photosystem II 5 | light harvesting complex of photosystem II 5 | Chr4:6408200-6409496 FORWARD LENGTH=280
AT3G61050.2	13.9803	14.7102	14.224	2;2	7.1	AT3G61050.2 | Symbols:AtCLB,NTMC2TYPE4,NTMC2T4 | calcium-dependent lipid-binding protein | Calcium-dependent lipid-binding (CaLB domain) family protein | Chr3:22597485-22600932 FORWARD LENGTH=510;AT3G61050.1 | Symbols:AtCLB,NTMC2TYPE4,NTMC2T4 | calcium-
AT1G33590.1	15.5743	16.3108	12.599	2;2;2	10.1	AT1G33590.1 | Symbols:no symbol available | no full name available | Leucine-rich repeat (LRR) family protein | Chr1:12177788-12179221 FORWARD LENGTH=477;AT1G33590.3 | Symbols:no symbol available | no full name available | Leucine-rich repeat (LRR) fami
AT1G19670.1	16.8778	17.6256	11.054	1	9	AT1G19670.1 | Symbols:CLH1,ATCLH1,CORI1,ATHCOR1 | chlorophyllase 1,CORONATINE-INDUCED PROTEIN 1 | chlorophyllase 1 | Chr1:6803796-6804923 REVERSE LENGTH=324
AT3G27890.1	13.3547	14.1105	12.336	1	6.1	AT3G27890.1 | Symbols:NQR | NADPH:quinone oxidoreductase | NADPH:quinone oxidoreductase | Chr3:10350807-10351938 REVERSE LENGTH=196
AT5G16710.1	12.1366	12.8937	21.535	2	8.9	AT5G16710.1 | Symbols:DHAR3 | dehydroascorbate reductase 1 | dehydroascorbate reductase 1 | Chr5:5483312-5484926 FORWARD LENGTH=258
AT5G54960.1	15.7949	16.5678	6.3398	1	2.6	AT5G54960.1 | Symbols:PDC2 | pyruvate decarboxylase-2 | pyruvate decarboxylase-2 | Chr5:22310858-22312681 REVERSE LENGTH=607
AT3G08943.1	12.8403	13.6255	21.552	1	2	AT3G08943.1 | Symbols:no symbol available | no full name available | ARM repeat superfamily protein | Chr3:2719198-2721911 REVERSE LENGTH=871
AT5G23060.1	14.7347	15.5217	77.335	9;6	31.8	AT5G23060.1 | Symbols:CaS | calcium sensing receptor | calcium sensing receptor | Chr5:7736760-7738412 REVERSE LENGTH=387;AT5G23060.2 | Symbols:CaS | calcium sensing receptor | calcium sensing receptor | Chr5:7737070-7738412 REVERSE LENGTH=310
AT1G09340.1	16.9633	17.7609	76.507	5;5	18	AT1G09340.1 | Symbols:CRB,CSP41B,HIP1.3 | chloroplast RNA binding,heteroglycan-interacting protein 1.3,CHLOROPLAST STEM-LOOP BINDING PROTEIN OF 41 KDA | chloroplast RNA binding protein | Chr1:3015473-3018035 FORWARD LENGTH=378;AT1G09340.2 | Symbols:CRB
AT3G57560.1	12.9205	13.728	6.8636	1	3.7	AT3G57560.1 | Symbols:NAGK | N-acetyl-l-glutamate kinase | N-acetyl-l-glutamate kinase | Chr3:21311164-21312207 REVERSE LENGTH=347
AT1G54780.1	14.776	15.5911	22.141	3	14	AT1G54780.1 | Symbols:TLP18.3,AtTLP18.3 | thylakoid lumen protein 18.3 | thylakoid lumen 18.3 kDa protein | Chr1:20439533-20440953 FORWARD LENGTH=285
AT1G12840.1	14.0618	14.879	6.2858	1	4.3	AT1G12840.1 | Symbols:DET3,ATVHA-C | ARABIDOPSIS THALIANA VACUOLAR ATP SYNTHASE SUBUNIT C,DE-ETIOLATED 3 | vacuolar ATP synthase subunit C (VATC) / V-ATPase C subunit / vacuolar proton pump C subunit (DET3) | Chr1:4375584-4378220 FORWARD LENGTH=375
AT1G60680.2	12.0445	12.874	11.716	2;2;2;2;2;2;1	11	AT1G60680.2 | Symbols:no symbol available | no full name available | NAD(P)-linked oxidoreductase superfamily protein | Chr1:22348196-22349236 REVERSE LENGTH=245;AT1G60750.1 | Symbols:no symbol available | no full name available | NAD(P)-linked oxidored
ATCG00120.1	20.7551	21.597	323.31	15	37.3	ATCG00120.1 | Symbols:ATPA | ATP synthase subunit alpha | ATP synthase subunit alpha | ChrC:9938-11461 REVERSE LENGTH=507
AT4G01150.1	17.7034	18.5651	33.448	4;1	18.9	AT4G01150.1 | Symbols:CURT1A | CURVATURE THYLAKOID 1A | CURVATURE THYLAKOID 1A-like protein | Chr4:493692-494668 FORWARD LENGTH=164
ATCG00350.1	17.227	18.0929	29.685	3	3.9	ATCG00350.1 | Symbols:PSAA | | Photosystem I%2C PsaA/PsaB protein | ChrC:39605-41857 REVERSE LENGTH=750
AT3G56650.1	12.605	13.4783	18.144	3	15.3	AT3G56650.1 | Symbols:PPD6 | PsbP-domain protein 6 | thylakoid lumenal protein (Mog1/PsbP/DUF1795-like photosystem II reaction center PsbP family protein) | Chr3:20984807-20985913 FORWARD LENGTH=262
AT1G20450.2	15.3202	16.1961	30.63	4;4	25.5	AT1G20450.2 | Symbols:LTI45,ERD10,LTI29 | EARLY RESPONSIVE TO DEHYDRATION 10,LOW TEMPERATURE INDUCED 45,LOW TEMPERATURE INDUCED 29 | Dehydrin family protein | Chr1:7088235-7089107 REVERSE LENGTH=259;AT1G20450.1 | Symbols:LTI45,ERD10,LTI29 | EARLY RESPON
AT3G01480.1	14.042	14.9188	45.225	3;2	10.5	AT3G01480.1 | Symbols:CYP38,ATCYP38 | cyclophilin 38,ARABIDOPSIS CYCLOPHILIN 38 | cyclophilin 38 | Chr3:188569-190674 FORWARD LENGTH=437;AT3G01480.2 | Symbols:CYP38,ATCYP38 | cyclophilin 38,ARABIDOPSIS CYCLOPHILIN 38 | cyclophilin 38 | Chr3:188569-1902
AT1G65930.1	13.6565	14.5461	37.423	6;1;1	19.8	AT1G65930.1 | Symbols:cICDH | cytosolic NADP+-dependent isocitrate dehydrogenase | cytosolic NADP+-dependent isocitrate dehydrogenase | Chr1:24539088-24541861 FORWARD LENGTH=410
AT5G53850.1	13.2472	14.1387	6.7451	1;1;1;1	4.5	AT5G53850.1 | Symbols:DEP1 | DEHYDRATASE-ENOLASE-PHOSPHATASE-COMPLEX 1 | haloacid dehalogenase-like hydrolase family protein | Chr5:21861617-21864817 REVERSE LENGTH=402;AT5G53850.3 | Symbols:DEP1 | DEHYDRATASE-ENOLASE-PHOSPHATASE-COMPLEX 1 | haloacid de
AT4G28750.1	18.5281	19.4242	75.096	2	41.3	AT4G28750.1 | Symbols:PSAE-1 | PSA E1 KNOCKOUT | Photosystem I reaction centre subunit IV / PsaE protein | Chr4:14202951-14203888 REVERSE LENGTH=143
AT4G11220.1	18.3337	19.2361	6.9937	1	7	AT4G11220.1 | Symbols:BTI2,RTNLB2 | VIRB2-interacting protein 2,Reticulan like protein B2 | VIRB2-interacting protein 2 | Chr4:6838176-6839578 REVERSE LENGTH=271
AT5G02790.1	15.0113	15.9158	6.9892	1	12.3	AT5G02790.1 | Symbols:GSTL3 | Glutathione transferase L3 | Glutathione S-transferase family protein | Chr5:632877-634858 FORWARD LENGTH=235
AT1G61520.2	21.6341	22.5415	113.43	5;5;5	30.3	AT1G61520.2 | Symbols:LHCA3 | photosystem I light harvesting complex gene 3 | PSI type III chlorophyll a/b-binding protein | Chr1:22700493-22701149 FORWARD LENGTH=218;AT1G61520.3 | Symbols:LHCA3 | photosystem I light harvesting complex gene 3 | PSI type
AT2G33380.1	17.9699	18.9021	36.358	3;2	19.1	AT2G33380.1 | Symbols:AtRD20,PXG3,CLO-3,CLO3,RD20,AtCLO3 | caleosin 3,Arabidopsis thaliana caleosin 3,peroxygenase 3,RESPONSIVE TO DESICCATION 20 | Caleosin-related family protein | Chr2:14144984-14146374 REVERSE LENGTH=236;AT2G33380.2 | Symbols:AtRD20,
AT4G11600.1	16.1701	17.1445	12.428	2	17.2	AT4G11600.1 | Symbols:PHGPX,LSC803,ATGPX6,GPX6 | glutathione peroxidase 6 | glutathione peroxidase 6 | Chr4:7010021-7011330 REVERSE LENGTH=232
AT3G17240.3	13.0263	14.0163	8.2659	1;1	10.1	AT3G17240.3 | Symbols:mtLPD2 | lipoamide dehydrogenase 2 | lipoamide dehydrogenase 2 | Chr3:5890278-5892166 REVERSE LENGTH=507;AT3G17240.1 | Symbols:mtLPD2 | lipoamide dehydrogenase 2 | lipoamide dehydrogenase 2 | Chr3:5890278-5892166 REVERSE LENGTH=50
ATCG00340.1	18.5695	19.5609	144.6	8	16.2	ATCG00340.1 | Symbols:PSAB | | Photosystem I%2C PsaA/PsaB protein | ChrC:37375-39579 REVERSE LENGTH=734
AT3G55800.1	16.0174	17.0138	72.773	8	28.5	AT3G55800.1 | Symbols:SBPASE | sedoheptulose-bisphosphatase | sedoheptulose-bisphosphatase | Chr3:20709640-20711421 FORWARD LENGTH=393
AT2G35635.1	13.1149	14.1122	8.8946	1;1	19.5	AT2G35635.1 | Symbols:UBQ7,RUB2 | RELATED TO UBIQUITIN 2,ubiquitin 7 | ubiquitin 7 | Chr2:14981044-14981943 FORWARD LENGTH=154;AT1G31340.1 | Symbols:NEDD8,ATRUB1,RUB1 | related to ubiquitin 1,ARABIDOPSIS THALIANA RELATED TO UBIQUITIN 1 | related to ubiq
AT3G52990.1	16.7941	17.8086	138.19	2;2	21.4	AT3G52990.1 | Symbols:no symbol available | no full name available | Pyruvate kinase family protein | Chr3:19649046-19652237 FORWARD LENGTH=527;AT3G52990.2 | Symbols:no symbol available | no full name available | Pyruvate kinase family protein | Chr3:1
AT3G15520.2	11.0641	12.0826	35.912	2;2;2;2	7.7	AT3G15520.2 | Symbols:no symbol available | no full name available | Cyclophilin-like peptidyl-prolyl cis-trans isomerase family protein | Chr3:5249739-5251861 REVERSE LENGTH=326;AT3G15520.4 | Symbols:no symbol available | no full name available | Cyclo
AT5G59970.2	15.6821	16.705	11.827	2;2;2;2;2;2;2;2;2;2;1	21.4	AT5G59970.2 | Symbols:no symbol available | no full name available | Histone superfamily protein | Chr5:24146352-24146663 REVERSE LENGTH=103;AT5G59970.1 | Symbols:no symbol available | no full name available | Histone superfamily protein | Chr5:2414635
AT3G16530.1	16.529	17.552	6.466	1	7.6	AT3G16530.1 | Symbols:no symbol available | no full name available | Legume lectin family protein | Chr3:5624586-5625416 REVERSE LENGTH=276
AT2G33800.1	14.5801	15.6099	13.288	2	7.9	AT2G33800.1 | Symbols:SCA1,RPS5,EMB3113 | EMBRYO DEFECTIVE 3113,ribosomal protein S5,SCABRA 1 | Ribosomal protein S5 family protein | Chr2:14300925-14302352 REVERSE LENGTH=303
AT3G04920.2	17.139	18.186	13.343	2;2;1	24.1	AT3G04920.2 | Symbols:no symbol available | no full name available | Ribosomal protein S24e family protein | Chr3:1360989-1361719 FORWARD LENGTH=112;AT3G04920.1 | Symbols:no symbol available | no full name available | Ribosomal protein S24e family prote
AT3G03780.3	14.5875	15.6497	12.775	2;2;2	25.2	AT3G03780.3 | Symbols:MS2,ATMS2 | methionine synthase 2 | methionine synthase 2 | Chr3:957602-960740 FORWARD LENGTH=765;AT3G03780.2 | Symbols:MS2,ATMS2 | methionine synthase 2 | methionine synthase 2 | Chr3:957602-960740 FORWARD LENGTH=765;AT3G03780.1
AT4G12800.1	18.9669	20.036	83.075	3;3	18.7	AT4G12800.1 | Symbols:PSAL | photosystem I subunit l | photosystem I subunit l | Chr4:7521469-7522493 FORWARD LENGTH=219;AT4G12800.2 | Symbols:PSAL | photosystem I subunit l | photosystem I subunit l | Chr4:7521283-7522493 FORWARD LENGTH=281
AT3G09820.2	15.6229	16.6979	15.828	2;2;1;1;1	11.6	AT3G09820.2 | Symbols:ATADK1,ADK1 | adenosine kinase 1 | adenosine kinase 1 | Chr3:3012645-3014624 FORWARD LENGTH=302;AT3G09820.1 | Symbols:ATADK1,ADK1 | adenosine kinase 1 | adenosine kinase 1 | Chr3:3012122-3014624 FORWARD LENGTH=344;AT5G03300.3 | S
ATCG00480.1	21.0749	22.1592	323.31	27	80.9	ATCG00480.1 | Symbols:PB,ATPB | ATP synthase subunit beta | ATP synthase subunit beta | ChrC:52660-54156 REVERSE LENGTH=498
AT4G13930.1	12.1098	13.1979	17.105	2	5.5	AT4G13930.1 | Symbols:SHM4 | serine hydroxymethyltransferase 4 | serine hydroxymethyltransferase 4 | Chr4:8048013-8050021 REVERSE LENGTH=471
AT3G03250.3	13.0393	14.1685	17.91	3;3;3;2;2;2;2;2;2	8.4	AT3G03250.3 | Symbols:AtUGP1,UGP,UGP1 | UDP-glucose pyrophosphorylase,UDP-GLUCOSE PYROPHOSPHORYLASE 1 | UDP-GLUCOSE PYROPHOSPHORYLASE 1 | Chr3:750072-754014 REVERSE LENGTH=463;AT3G03250.1 | Symbols:AtUGP1,UGP,UGP1 | UDP-glucose pyrophosphorylase,UDP-GLU
AT1G29930.1	22.8125	23.9599	323.31	2;2;2	44.9	AT1G29930.1 | Symbols:LHCB1.3,AB140,CAB140,CAB1 | LIGHT-HARVESTING CHLOROPHYLL A/B-PROTEIN 1.3,CHLOROPHYLL A/B PROTEIN 140,chlorophyll A/B binding protein 1 | chlorophyll A/B binding protein 1 | Chr1:10478071-10478874 FORWARD LENGTH=267;AT1G29920.1 | Sy
AT4G37410.1	12.1745	13.3224	12.4	2	6.8	AT4G37410.1 | Symbols:CYP81F4 | cytochrome P450, family 81, subfamily F, polypeptide 4 | cytochrome P450%2C family 81%2C subfamily F%2C polypeptide 4 | Chr4:17590848-17592780 FORWARD LENGTH=501
ATCG00020.1	16.5153	17.6703	84.805	4	15	ATCG00020.1 | Symbols:PSBA | photosystem II reaction center protein A | photosystem II reaction center protein A | ChrC:383-1444 REVERSE LENGTH=353
AT1G20620.2	15.8237	16.9851	71.858	5;5;5;5;4;3	29.7	AT1G20620.2 | Symbols:SEN2,ATCAT3,CAT3 | SENESCENCE 2,catalase 3 | catalase 3 | Chr1:7143142-7145807 FORWARD LENGTH=427;AT1G20620.5 | Symbols:SEN2,ATCAT3,CAT3 | SENESCENCE 2,catalase 3 | catalase 3 | Chr1:7143142-7146193 FORWARD LENGTH=485;AT1G20620.1
ATCG00630.1	21.3531	22.5311	27.134	1	29.5	ATCG00630.1 | Symbols:PSAJ | | PSAJ | ChrC:66929-67063 FORWARD LENGTH=44
AT1G16880.1	15.7613	16.951	32.086	2;1	10.7	AT1G16880.1 | Symbols:ACR11 | ACT domain repeats 11 | uridylyltransferase-like protein | Chr1:5773796-5776125 FORWARD LENGTH=290;AT1G16880.2 | Symbols:ACR11 | ACT domain repeats 11 | uridylyltransferase-like protein | Chr1:5773796-5775272 FORWARD LENGT
AT5G42270.1	15.3308	16.5229	42.761	6;5	13.9	AT5G42270.1 | Symbols:FTSH5,VAR1 | VARIEGATED 1 | FtsH extracellular protease family | Chr5:16902659-16905102 FORWARD LENGTH=704;AT1G50250.1 | Symbols:FTSH1 | FTSH protease 1 | FTSH protease 1 | Chr1:18614398-18616930 REVERSE LENGTH=716
AT1G63970.2	16.4907	17.6867	7.0104	1;1	11.2	AT1G63970.2 | Symbols:ISPF,MECPS | isoprenoid F,2C-METHYL-D-ERYTHRITOL 2,4-CYCLODIPHOSPHATE SYNTHASE | isoprenoid F | Chr1:23739762-23740336 REVERSE LENGTH=161;AT1G63970.1 | Symbols:ISPF,MECPS | isoprenoid F,2C-METHYL-D-ERYTHRITOL 2,4-CYCLODIPHOSPHATE S
AT3G04000.1	10.8691	12.0829	6.0938	1	5.1	AT3G04000.1 | Symbols:no symbol available | no full name available | NAD(P)-binding Rossmann-fold superfamily protein | Chr3:1035500-1036435 FORWARD LENGTH=272
AT1G56340.1	11.5815	12.8405	13.338	2;2;1	5.6	AT1G56340.1 | Symbols:AtCRT1a,CRT1,CRT1a | calreticulin 1a,calreticulin 1 | calreticulin 1a | Chr1:21090059-21092630 REVERSE LENGTH=425;AT1G56340.2 | Symbols:AtCRT1a,CRT1,CRT1a | calreticulin 1a,calreticulin 1 | calreticulin 1a | Chr1:21090022-21092630
ATCG00150.1	18.1678	19.4348	37.028	1	7.6	ATCG00150.1 | Symbols:ATPI | | ATPase%2C F0 complex%2C subunit A protein | ChrC:14021-14770 REVERSE LENGTH=249
AT2G30950.3	15.5975	16.8666	120.51	3;3;3;3	15.7	AT2G30950.3 | Symbols:FTSH2,VAR2 | VARIEGATED 2 | FtsH extracellular protease family | Chr2:13174692-13177064 FORWARD LENGTH=695;AT2G30950.2 | Symbols:FTSH2,VAR2 | VARIEGATED 2 | FtsH extracellular protease family | Chr2:13174692-13177064 FORWARD LENGT
AT4G09650.1	15.5187	16.7884	76.229	4	27.4	AT4G09650.1 | Symbols:PDE332,ATPD | PIGMENT DEFECTIVE 332,ATP synthase delta-subunit gene | F-type H+-transporting ATPase subunit delta | Chr4:6100799-6101503 FORWARD LENGTH=234
ATCG00540.1	17.3503	18.6239	65.448	6	26.2	ATCG00540.1 | Symbols:PETA | photosynthetic electron transfer A | photosynthetic electron transfer A | ChrC:61657-62619 FORWARD LENGTH=320
AT4G29010.1	12.2242	13.5002	16.786	3	7.5	AT4G29010.1 | Symbols:AIM1 | ABNORMAL INFLORESCENCE MERISTEM | Enoyl-CoA hydratase/isomerase family | Chr4:14297312-14302016 REVERSE LENGTH=721
AT3G61440.4	14.1135	15.3935	18.268	3;3;2;2	10.2	AT3G61440.4 | Symbols:ATCYSC1,ARATH;BSAS3;1,CYSC1 | CYSTEINE SYNTHASE C1,BETA-SUBSTITUTED ALA SYNTHASE 3;1,cysteine synthase C1 | cysteine synthase C1 | Chr3:22735885-22737518 FORWARD LENGTH=333;AT3G61440.1 | Symbols:ATCYSC1,ARATH;BSAS3;1,CYSC1 | CYSTEI
AT5G39050.1	10.3682	11.6572	20.877	2	8.1	AT5G39050.1 | Symbols:PMAT1 | phenolic glucoside malonyltransferase 1 | HXXXD-type acyl-transferase family protein | Chr5:15634596-15636005 FORWARD LENGTH=469
AT3G07390.1	17.2858	18.6372	16.086	1	5.5	AT3G07390.1 | Symbols:AIR12 | Auxin-Induced in Root cultures 12 | auxin-induced in root cultures-like protein | Chr3:2365452-2366273 FORWARD LENGTH=273
AT5G15650.1	14.8726	16.2417	38.723	2	13.3	AT5G15650.1 | Symbols:MUR5,ATRGP2,RGP2 | MURUS 5,REVERSIBLY GLYCOSYLATED POLYPEPTIDE 2,reversibly glycosylated polypeptide 2 | reversibly glycosylated polypeptide 2 | Chr5:5092203-5094093 FORWARD LENGTH=360
AT4G37870.1	11.4792	12.8487	21.215	2	3.7	AT4G37870.1 | Symbols:PCK1,PEPCK | PHOSPHOENOLPYRUVATE CARBOXYKINASE,phosphoenolpyruvate carboxykinase 1 | phosphoenolpyruvate carboxykinase 1 | Chr4:17802974-17806332 REVERSE LENGTH=671
AT3G29320.1	14.1178	15.5008	19.619	1	2.7	AT3G29320.1 | Symbols:PHS1 | alpha-glucan phosphorylase 1 | Glycosyl transferase%2C family 35 | Chr3:11252871-11257587 FORWARD LENGTH=962
ATCG00280.1	18.6638	20.0838	113.9	6	20.3	ATCG00280.1 | Symbols:PSBC | photosystem II reaction center protein C | photosystem II reaction center protein C | ChrC:33720-35141 FORWARD LENGTH=473
AT5G43940.1	15.1414	16.5713	15.993	2;1	13.5	AT5G43940.1 | Symbols:ADH2,HOT5,ATGSNOR1,PAR2,GSNOR | PARAQUAT RESISTANT 2,S-NITROSOGLUTATHIONE REDUCTASE,ALCOHOL DEHYDROGENASE 2,sensitive to hot temperatures 5 | GroES-like zinc-binding dehydrogenase family protein | Chr5:17684265-17686379 FORWARD LENG
AT2G43945.1	16.3663	17.7963	6.4211	1	6.9	AT2G43945.1 | Symbols:no symbol available | no full name available | hypothetical protein | Chr2:18197995-18199988 REVERSE LENGTH=289
AT1G62750.1	13.812	15.2483	16.835	2	3.8	AT1G62750.1 | Symbols:ATSCO1/CPEF-G,ATSCO1,SCO1 | SNOWY COTYLEDON 1 | Translation elongation factor EFG/EF2 protein | Chr1:23233622-23236321 REVERSE LENGTH=783
AT3G17930.1	16.8209	18.2616	43.157	1	11.1	AT3G17930.1 | Symbols:DAC | Defective Accumulation of Cytochrome b6/f complex | transmembrane protein | Chr3:6142307-6143246 REVERSE LENGTH=190
AT3G51260.2	15.0903	16.5437	17.902	3;3;3	19.3	AT3G51260.2 | Symbols:PAD1 | 20S proteasome alpha subunit PAD1 | 20S proteasome alpha subunit PAD1 | Chr3:19031086-19032746 FORWARD LENGTH=243;AT5G66140.1 | Symbols:PAD2 | proteasome alpha subunit D2 | proteasome alpha subunit D2 | Chr5:26437445-26438
AT4G16760.2	12.2875	13.7434	17.134	3;3;1	7.8	AT4G16760.2 | Symbols:ATACX1,ACX1 | acyl-CoA oxidase 1 | acyl-CoA oxidase 1 | Chr4:9424930-9428689 REVERSE LENGTH=651;AT4G16760.1 | Symbols:ATACX1,ACX1 | acyl-CoA oxidase 1 | acyl-CoA oxidase 1 | Chr4:9424930-9428689 REVERSE LENGTH=664
AT1G74920.2	15.3582	16.82	22.009	2;2	9.9	AT1G74920.2 | Symbols:ALDH10A8 | aldehyde dehydrogenase 10A8 | aldehyde dehydrogenase 10A8 | Chr1:28139175-28142573 REVERSE LENGTH=496;AT1G74920.1 | Symbols:ALDH10A8 | aldehyde dehydrogenase 10A8 | aldehyde dehydrogenase 10A8 | Chr1:28139175-28142573 R
AT4G36080.2	10.5632	12.0337	6.418	1;1;1	0.5	AT4G36080.2 | Symbols:no symbol available | no full name available | phosphotransferases/inositol or phosphatidylinositol kinase | Chr4:17059996-17077628 REVERSE LENGTH=3804;AT4G36080.3 | Symbols:no symbol available | no full name available | phosphotra
AT1G15500.1	12.5756	14.0508	6.2171	1;1	1.9	AT1G15500.1 | Symbols:ATNTT2 | | TLC ATP/ADP transporter | Chr1:5326426-5328688 FORWARD LENGTH=618;AT1G80300.1 | Symbols:ATNTT1,NTT1 | nucleotide transporter 1 | nucleotide transporter 1 | Chr1:30191954-30194280 FORWARD LENGTH=624
ATCG00330.1	11.0733	12.5514	7.0193	1	13	ATCG00330.1 | Symbols:RPS14 | chloroplast ribosomal protein S14 | chloroplast ribosomal protein S14 | ChrC:36938-37240 REVERSE LENGTH=100
AT2G01140.1	14.4607	15.9461	25.592	4	22.5	AT2G01140.1 | Symbols:FBA3,AtFBA3,PDE345 | PIGMENT DEFECTIVE 345,fructose-bisphosphate aldolase 3 | Aldolase superfamily protein | Chr2:95006-96491 REVERSE LENGTH=391
AT1G23190.1	13.3119	14.7986	56.497	2;0	9.8	AT1G23190.1 | Symbols:PGM3 | phosphoglucomutase 3 | Phosphoglucomutase/phosphomannomutase family protein | Chr1:8219946-8224186 FORWARD LENGTH=583;AT1G70730.2 | Symbols:PGM2 | phosphoglucomutase 2 | Phosphoglucomutase/phosphomannomutase family protein |
AT1G77090.1	10.9336	12.4263	6.1161	1	3.8	AT1G77090.1 | Symbols:no symbol available | no full name available | thylakoid lumenal protein (Mog1/PsbP/DUF1795-like photosystem II reaction center PsbP family protein) | Chr1:28960576-28961875 REVERSE LENGTH=260
AT3G03960.1	12.785	14.3012	11.786	2	7.7	AT3G03960.1 | Symbols:no symbol available | no full name available | TCP-1/cpn60 chaperonin family protein | Chr3:1024432-1027604 FORWARD LENGTH=549
AT1G78000.3	11.3691	12.8964	6.1692	1;1;1	2.5	AT1G78000.3 | Symbols:SULTR1;2,SEL1 | sulfate transporter 1;2,SELENATE RESISTANT 1 | sulfate transporter 1%3B2 | Chr1:29329889-29332877 FORWARD LENGTH=653;AT1G78000.2 | Symbols:SULTR1;2,SEL1 | sulfate transporter 1;2,SELENATE RESISTANT 1 | sulfate trans
AT2G34420.1	20.8724	22.4055	124.98	2;2	45.3	AT2G34420.1 | Symbols:LHCB1.5,LHB1B2 | PHOTOSYSTEM II LIGHT HARVESTING COMPLEX GENE 1.5,photosystem II light harvesting complex gene B1B2 | photosystem II light harvesting complex protein B1B2 | Chr2:14522716-14523513 REVERSE LENGTH=265;AT2G34430.1 | Sy
AT1G52400.1	17.4275	18.9639	84.672	4;4;3	11.9	AT1G52400.1 | Symbols:BGL1,ATBG1,BGLU18 | A. THALIANA BETA-GLUCOSIDASE 1,BETA-GLUCOSIDASE HOMOLOG 1,beta glucosidase 18 | beta glucosidase 18 | Chr1:19515250-19517930 FORWARD LENGTH=528;AT1G52400.3 | Symbols:BGL1,ATBG1,BGLU18 | A. THALIANA BETA-GLUCOSID
AT5G39320.1	12.3916	13.9337	15.659	2;2;2;2;1	5	AT5G39320.1 | Symbols:UDG4 | UDP-glucose dehydrogenase 4 | UDP-glucose 6-dehydrogenase family protein | Chr5:15743254-15744696 FORWARD LENGTH=480;AT5G15490.1 | Symbols:UGD3 | UDP-glucose dehydrogenase 3 | UDP-glucose 6-dehydrogenase family protein | Ch
AT5G25610.1	15.5918	17.1352	9.8431	1	3.8	AT5G25610.1 | Symbols:RD22,ATRD22 | RESPONSIVE TO DESICCATION 22 | BURP domain-containing protein | Chr5:8914498-8916684 REVERSE LENGTH=392
AT5G26000.2	17.8847	19.4304	112.63	9;9	29.4	AT5G26000.2 | Symbols:TGG1,AtTGG1,BGLU38 | thioglucoside glucohydrolase 1,BETA GLUCOSIDASE 38 | thioglucoside glucohydrolase 1 | Chr5:9080009-9082347 REVERSE LENGTH=456;AT5G26000.1 | Symbols:TGG1,AtTGG1,BGLU38 | thioglucoside glucohydrolase 1,BETA GLUCO
AT3G54890.4	17.92	19.4673	16.442	2;2;1;1	11.3	AT3G54890.4 | Symbols:LHCA1 | photosystem I light harvesting complex gene 1 | chlorophyll a-b binding protein 6 | Chr3:20339881-20340922 REVERSE LENGTH=213;AT3G54890.1 | Symbols:LHCA1 | photosystem I light harvesting complex gene 1 | chlorophyll a-b bin
AT2G33040.1	16.4556	18.0146	7.0351	1	6.8	AT2G33040.1 | Symbols:ATP3 | gamma subunit of Mt ATP synthase | gamma subunit of Mt ATP synthase | Chr2:14018978-14021047 REVERSE LENGTH=325
AT3G12290.1	14.7841	16.364	6.4439	1	7	AT3G12290.1 | Symbols:MTHFD1 | methylenetetrahydrofolate dehydrogenase/methenyltetrahydrofolate cyclohydrolase | Amino acid dehydrogenase family protein | Chr3:3919591-3921326 FORWARD LENGTH=299
AT2G18960.1	13.4356	15.0262	10.6	1;1;1;0;0;0;0;0;0;0;0;0;0;0;0;0;0;0;0;0;0;0;0;0;0;0	14.6	AT2G18960.1 | Symbols:HA1,OST2,AHA1,PMA | H(+)-ATPase 1,PLASMA MEMBRANE PROTON ATPASE,OPEN STOMATA 2 | H[+]-ATPase 1 | Chr2:8221858-8227268 FORWARD LENGTH=949;AT2G18960.2 | Symbols:HA1,OST2,AHA1,PMA | H(+)-ATPase 1,PLASMA MEMBRANE PROTON ATPASE,OPEN STO
AT5G35170.2	14.1236	15.7165	29.6	1;1	3.6	AT5G35170.2 | Symbols:no symbol available | no full name available | adenylate kinase family protein | Chr5:13419278-13423381 FORWARD LENGTH=580;AT5G35170.1 | Symbols:no symbol available | no full name available | adenylate kinase family protein | Chr5
AT5G63570.1	11.9664	13.5706	17.715	3;3;2	9.9	AT5G63570.1 | Symbols:GSA1 | glutamate-1-semialdehyde-2,1-aminomutase | glutamate-1-semialdehyde-2%2C1-aminomutase | Chr5:25451957-25453620 FORWARD LENGTH=474;AT3G48730.1 | Symbols:GSAM,GSA2 | glutamate-l-semialdehyde aminomutase,glutamate-1-semialdeh
AT2G20420.1	12.6621	14.2958	22.489	4	12.8	AT2G20420.1 | Symbols:no symbol available | no full name available | ATP citrate lyase (ACL) family protein | Chr2:8805574-8807858 FORWARD LENGTH=421
AT5G14910.2	12.1768	13.8308	46.822	3;3	27.5	AT5G14910.2 | Symbols:no symbol available | no full name available | Heavy metal transport/detoxification superfamily protein | Chr5:4823815-4825196 FORWARD LENGTH=178;AT5G14910.1 | Symbols:no symbol available | no full name available | Heavy metal tran
AT4G31500.1	14.7676	16.4243	12.881	2	6.2	AT4G31500.1 | Symbols:RNT1,RED1,SUR2,ATR4,CYP83B1 | RED ELONGATED 1,SUPERROOT 2,ALTERED TRYPTOPHAN REGULATION 4,RUNT 1,cytochrome P450, family 83, subfamily B, polypeptide 1 | cytochrome P450%2C family 83%2C subfamily B%2C polypeptide 1 | Chr4:15273677
AT1G77490.2	14.7045	16.3618	12.524	2;2	11.4	AT1G77490.2 | Symbols:TAPX | thylakoidal ascorbate peroxidase | thylakoidal ascorbate peroxidase | Chr1:29117688-29120649 FORWARD LENGTH=421;AT1G77490.1 | Symbols:TAPX | thylakoidal ascorbate peroxidase | thylakoidal ascorbate peroxidase | Chr1:2911768
AT1G78370.1	12.2735	13.9323	10.624	1	5.5	AT1G78370.1 | Symbols:ATGSTU20,GSTU20 | glutathione S-transferase TAU 20 | glutathione S-transferase TAU 20 | Chr1:29484428-29485204 REVERSE LENGTH=217
AT3G28710.1	15.9349	17.6342	26.578	2;2;1	10	AT3G28710.1 | Symbols:no symbol available | no full name available | ATPase%2C V0/A0 complex%2C subunit C/D | Chr3:10773144-10775594 REVERSE LENGTH=351;AT3G28715.1 | Symbols:no symbol available | no full name available | ATPase%2C V0/A0 complex%2C subun
AT2G23600.3	16.9345	18.6489	6.811	1;1;1	5.9	AT2G23600.3 | Symbols:ATMES2,MES2,ATME8,ME8,ACL | ARABIDOPSIS THALIANA METHYL ESTERASE 2,ARABIDOPSIS METHYL ESTERASE 8,METHYL ESTERASE 2,METHYL ESTERASE 8,acetone-cyanohydrin lyase | acetone-cyanohydrin lyase | Chr2:10042681-10043686 REVERSE LENGTH=187;A
AT1G31330.1	18.8567	20.5724	50.836	6	35.7	AT1G31330.1 | Symbols:PSAF | photosystem I subunit F | photosystem I subunit F | Chr1:11215011-11215939 REVERSE LENGTH=221
AT2G05100.1	17.875	19.6007	243.6	4;4;4;4;4	45.7	AT2G05100.1 | Symbols:LHCB2,LHCB2.1 | LIGHT-HARVESTING CHLOROPHYLL B-BINDING 2,photosystem II light harvesting complex gene 2.1 | photosystem II light harvesting complex protein 2.1 | Chr2:1823449-1824331 REVERSE LENGTH=265;AT2G05070.1 | Symbols:LHCB2,L
AT2G40100.1	17.7544	19.4995	26.771	2;1	21.7	AT2G40100.1 | Symbols:LHCB4.3 | light harvesting complex photosystem II | light harvesting complex photosystem II | Chr2:16745884-16747190 FORWARD LENGTH=276;AT2G40100.2 | Symbols:LHCB4.3 | light harvesting complex photosystem II | light harvesting comp
AT1G80380.7	11.0102	12.757	16.108	2;2;2;2;2;2;2;1	6.8	AT1G80380.7 | Symbols:no symbol available | no full name available | P-loop containing nucleoside triphosphate hydrolases superfamily protein | Chr1:30217895-30219564 FORWARD LENGTH=323;AT1G80380.6 | Symbols:no symbol available | no full name available
AT3G11830.2	10.2641	12.0335	7.1101	1;1	4	AT3G11830.2 | Symbols:no symbol available | no full name available | TCP-1/cpn60 chaperonin family protein | Chr3:3732734-3736156 FORWARD LENGTH=555;AT3G11830.1 | Symbols:no symbol available | no full name available | TCP-1/cpn60 chaperonin family prote
AT4G29120.1	14.2525	16.0286	6.1681	1	5.4	AT4G29120.1 | Symbols:no symbol available | no full name available | 6-phosphogluconate dehydrogenase family protein | Chr4:14350861-14351865 FORWARD LENGTH=334
AT2G36580.1	12.9257	14.7207	11.373	2	21.4	AT2G36580.1 | Symbols:no symbol available | no full name available | Pyruvate kinase family protein | Chr2:15339253-15342781 FORWARD LENGTH=527
AT4G15802.1	11.2147	13.0338	22.058	1	14	AT4G15802.1 | Symbols:AtHSBP,HSBP | Arabidopsis thaliana heat shock factor binding protein,heat shock factor binding protein | heat shock factor binding protein | Chr4:8986864-8988339 REVERSE LENGTH=86
AT2G16600.2	16.1075	17.9304	16.173	1;1	9.9	AT2G16600.2 | Symbols:AtCYP19-1,ROC3,CYP19 | rotamase CYP 3,cyclophilin 19 | rotamase CYP 3 | Chr2:7200862-7201383 FORWARD LENGTH=151;AT2G16600.1 | Symbols:AtCYP19-1,ROC3,CYP19 | rotamase CYP 3,cyclophilin 19 | rotamase CYP 3 | Chr2:7200862-7201383 FOR
AT4G33010.1	16.8435	18.6869	279.66	8;8	20.2	AT4G33010.1 | Symbols:GLDP1,AtGLDP1 | glycine decarboxylase P-protein 1 | glycine decarboxylase P-protein 1 | Chr4:15926852-15931150 REVERSE LENGTH=1037;AT4G33010.2 | Symbols:GLDP1,AtGLDP1 | glycine decarboxylase P-protein 1 | glycine decarboxylase P-pr
AT3G08940.2	17.7175	19.5636	104.07	6;4	39.4	AT3G08940.2 | Symbols:LHCB4.2 | light harvesting complex photosystem II | light harvesting complex photosystem II | Chr3:2717717-2718665 FORWARD LENGTH=287;AT3G08940.1 | Symbols:LHCB4.2 | light harvesting complex photosystem II | light harvesting comple
AT5G66760.1	14.6496	16.5189	23.59	2;1	6.9	AT5G66760.1 | Symbols:SDH1-1 | succinate dehydrogenase 1-1 | succinate dehydrogenase 1-1 | Chr5:26653776-26657224 FORWARD LENGTH=634;AT2G18450.1 | Symbols:SDH1-2 | succinate dehydrogenase 1-2 | succinate dehydrogenase 1-2 | Chr2:7997510-8000801 REVERSE
AT5G54270.1	18.7962	20.6793	37.23	2	17.4	AT5G54270.1 | Symbols:LHCB3,LHCB3*1 | light-harvesting chlorophyll B-binding protein 3 | light-harvesting chlorophyll B-binding protein 3 | Chr5:22038424-22039383 FORWARD LENGTH=265
AT3G61470.1	17.126	19.0511	16.787	2	17.9	AT3G61470.1 | Symbols:LHCA2 | photosystem I light harvesting complex gene 2 | photosystem I light harvesting complex protein | Chr3:22745736-22747032 FORWARD LENGTH=257
AT5G66190.1	15.646	17.59	81.871	6;5	25.8	AT5G66190.1 | Symbols:LFNR1,ATLFNR1,FNR1 | leaf-type chloroplast-targeted FNR 1,LEAF FNR 1,ferredoxin-NADP(+)-oxidoreductase 1 | ferredoxin-NADP[+]-oxidoreductase 1 | Chr5:26451203-26453012 REVERSE LENGTH=360;AT5G66190.2 | Symbols:LFNR1,ATLFNR1,FNR1 | l
AT1G63770.7	14.0795	16.0271	7.4928	1;1;1;1;1;1;1	2.6	AT1G63770.7 | Symbols:no symbol available | no full name available | Peptidase M1 family protein | Chr1:23657791-23663476 REVERSE LENGTH=883;AT1G63770.4 | Symbols:no symbol available | no full name available | Peptidase M1 family protein | Chr1:2365779
AT3G44110.2	15.4237	17.4018	11.462	2;2;2	6.4	AT3G44110.2 | Symbols:ATJ3,ATJ,J3 | DNAJ homologue 3 | DNAJ homologue 3 | Chr3:15869179-15871059 REVERSE LENGTH=343;AT5G22060.1 | Symbols:ATJ2,J2 | DNAJ homologue 2,ARABIDOPSIS THALIANA DNAJ HOMOLOGUE 2 | DNAJ homologue 2 | Chr5:7303798-7305668 REVERSE
AT4G20850.1	12.4068	14.4057	8.5052	1	1.2	AT4G20850.1 | Symbols:TPP2 | tripeptidyl peptidase ii | tripeptidyl peptidase ii | Chr4:11160935-11169889 REVERSE LENGTH=1380
AT1G03130.1	16.4005	18.4088	134.73	8;8	48	AT1G03130.1 | Symbols:PSAD-2 | photosystem I subunit D-2 | photosystem I subunit D-2 | Chr1:753528-754142 REVERSE LENGTH=204;AT4G02770.1 | Symbols:PSAD-1 | photosystem I subunit D-1 | photosystem I subunit D-1 | Chr4:1229247-1229873 REVERSE LENGTH=208
AT2G42600.3	13.8598	15.9396	12.51	1;1;1;0;0	2.5	AT2G42600.3 | Symbols:ATPPC2,PPC2 | phosphoenolpyruvate carboxylase 2 | phosphoenolpyruvate carboxylase 2 | Chr2:17734541-17738679 REVERSE LENGTH=963;AT2G42600.2 | Symbols:ATPPC2,PPC2 | phosphoenolpyruvate carboxylase 2 | phosphoenolpyruvate carboxylase
AT3G55410.1	10.1484	12.2373	12.049	2;2;1	3.1	AT3G55410.1 | Symbols:no symbol available | no full name available | 2-oxoglutarate dehydrogenase%2C E1 component | Chr3:20541897-20545728 FORWARD LENGTH=1017;AT3G55410.2 | Symbols:no symbol available | no full name available | 2-oxoglutarate dehydrogen
AT5G19440.1	15.2738	17.3964	28.434	2	9.2	AT5G19440.1 | Symbols:no symbol available | no full name available | NAD(P)-binding Rossmann-fold superfamily protein | Chr5:6556493-6558123 FORWARD LENGTH=326
AT1G35720.1	16.9497	19.0739	12.557	2	10.4	AT1G35720.1 | Symbols:ANNAT1,ATOXY5,OXY5,ANN1,AtANN1 | annexin 1 | annexin 1 | Chr1:13225304-13226939 FORWARD LENGTH=317
AT3G51660.1	11.5967	13.7372	9.4794	1	11.6	AT3G51660.1 | Symbols:no symbol available | no full name available | Tautomerase/MIF superfamily protein | Chr3:19164229-19165076 REVERSE LENGTH=112
AT3G58610.3	13.53	15.6843	52.57	6;6;6	13.9	AT3G58610.3 | Symbols:no symbol available | no full name available | ketol-acid reductoisomerase | Chr3:21671561-21674639 FORWARD LENGTH=591;AT3G58610.2 | Symbols:no symbol available | no full name available | ketol-acid reductoisomerase | Chr3:2167156
AT3G02090.1	14.5946	16.7514	77.328	3;3	12.6	AT3G02090.1 | Symbols:MPPBETA | | Insulinase (Peptidase family M16) protein | Chr3:365624-368526 FORWARD LENGTH=531;AT3G02090.2 | Symbols:MPPBETA | | Insulinase (Peptidase family M16) protein | Chr3:365624-368534 FORWARD LENGTH=535
AT5G11670.1	15.2031	17.3877	196.06	9;2;2;2	27.2	AT5G11670.1 | Symbols:NADP-ME2,ATNADP-ME2 | NADP-malic enzyme 2,Arabidopsis thaliana NADP-malic enzyme 2 | NADP-malic enzyme 2 | Chr5:3754456-3758040 FORWARD LENGTH=588
AT1G43170.9	15.9306	18.1198	17.795	3;3;3;3;3;3;3;3;2;1	8	AT1G43170.9 | Symbols:emb2207,RP1,ARP1,RPL3A | embryo defective 2207,ribosomal protein 1 | ribosomal protein 1 | Chr1:16266992-16268631 FORWARD LENGTH=389;AT1G43170.8 | Symbols:emb2207,RP1,ARP1,RPL3A | embryo defective 2207,ribosomal protein 1 | ribosom
AT4G01050.1	14.1372	16.3448	10.833	1;1	2.8	AT4G01050.1 | Symbols:TROL | thylakoid rhodanese-like | thylakoid rhodanese-like protein | Chr4:455874-458175 FORWARD LENGTH=466;AT4G01050.2 | Symbols:TROL | thylakoid rhodanese-like | thylakoid rhodanese-like protein | Chr4:455751-458175 FORWARD LENGT
AT1G74470.1	14.4855	16.7018	33.8	5	17.3	AT1G74470.1 | Symbols:no symbol available | no full name available | Pyridine nucleotide-disulfide oxidoreductase family protein | Chr1:27991248-27992845 FORWARD LENGTH=467
AT2G03440.1	10.2965	12.5342	6.1312	1	7.5	AT2G03440.1 | Symbols:ATNRP1,NRP1 | nodulin-related protein 1 | nodulin-related protein 1 | Chr2:1039409-1039972 REVERSE LENGTH=187
AT4G23600.1	15.9948	18.2959	139.66	11;10;7	43.4	AT4G23600.1 | Symbols:CORI3,JR2 | JASMONIC ACID RESPONSIVE 2,CORONATINE INDUCED 1 | Tyrosine transaminase family protein | Chr4:12310657-12312885 FORWARD LENGTH=422;AT4G23600.3 | Symbols:CORI3,JR2 | JASMONIC ACID RESPONSIVE 2,CORONATINE INDUCED 1 | Tyro
AT1G21250.1	12.7332	15.0409	6.2781	1	3.1	AT1G21250.1 | Symbols:WAK1,PRO25,AtWAK1 | cell wall-associated kinase 1 | cell wall-associated kinase | Chr1:7439512-7441892 FORWARD LENGTH=735
AT1G50480.1	13.6823	16.0033	11.831	2	6	AT1G50480.1 | Symbols:THFS | 10-formyltetrahydrofolate synthetase | 10-formyltetrahydrofolate synthetase | Chr1:18702064-18704687 FORWARD LENGTH=634
AT4G22670.1	15.1421	17.5779	11.209	2	6.8	AT4G22670.1 | Symbols:AtHip1,HIP1,TPR11 | HSP70-interacting protein 1,tetratricopeptide repeat 11 | HSP70-interacting protein 1 | Chr4:11918236-11920671 FORWARD LENGTH=441
AT5G23740.1	16.9734	19.4136	11.963	1;1;1	8.2	AT5G23740.1 | Symbols:RPS11-BETA | ribosomal protein S11-beta | ribosomal protein S11-beta | Chr5:8008251-8009330 REVERSE LENGTH=159;AT4G30800.1 | Symbols:no symbol available | no full name available | Nucleic acid-binding%2C OB-fold-like protein | Chr
AT4G27440.2	14.3175	16.7709	11.189	2;2	11.2	AT4G27440.2 | Symbols:PORB | protochlorophyllide oxidoreductase B | protochlorophyllide oxidoreductase B | Chr4:13725648-13727107 FORWARD LENGTH=401;AT4G27440.1 | Symbols:PORB | protochlorophyllide oxidoreductase B | protochlorophyllide oxidoreductase B
AT5G67500.3	14.8603	17.3239	6.2944	1;1;1	6.5	AT5G67500.3 | Symbols:VDAC2,ATVDAC2 | ARABIDOPSIS THALIANA VOLTAGE DEPENDENT ANION CHANNEL 2,voltage dependent anion channel 2 | voltage dependent anion channel 2 | Chr5:26935223-26937123 FORWARD LENGTH=276;AT5G67500.2 | Symbols:VDAC2,ATVDAC2 | ARABIDOP
AT4G03280.2	16.2658	18.7408	56.969	6;6	41	AT4G03280.2 | Symbols:PGR1,PETC | PROTON GRADIENT REGULATION 1,photosynthetic electron transfer C | photosynthetic electron transfer C | Chr4:1440462-1441717 FORWARD LENGTH=210;AT4G03280.1 | Symbols:PGR1,PETC | PROTON GRADIENT REGULATION 1,photosyntheti
AT5G25980.3	16.6698	19.159	95.125	5;5;5;2	17.8	AT5G25980.3 | Symbols:BGLU37,TGG2 | BETA GLUCOSIDASE 37,glucoside glucohydrolase 2 | glucoside glucohydrolase 2 | Chr5:9072730-9075143 FORWARD LENGTH=467;AT5G25980.1 | Symbols:BGLU37,TGG2 | BETA GLUCOSIDASE 37,glucoside glucohydrolase 2 | glucoside gluc
AT3G28940.1	9.26746	11.7651	18.545	3	21.3	AT3G28940.1 | Symbols:no symbol available | no full name available | AIG2-like (avirulence induced gene) family protein | Chr3:10968324-10969311 REVERSE LENGTH=169
AT1G47250.1	11.0364	13.5486	6.1312	1;1	6.1	AT1G47250.1 | Symbols:PAF2 | 20S proteasome alpha subunit F2 | 20S proteasome alpha subunit F2 | Chr1:17319220-17320900 FORWARD LENGTH=277;AT5G42790.1 | Symbols:ARS5,PAF1,ATPSM30 | ARSENIC TOLERANCE 5,proteasome alpha subunit F1 | proteasome alpha subun
AT1G74020.1	11.4049	13.9428	12.355	2	9	AT1G74020.1 | Symbols:SS2 | strictosidine synthase 2 | strictosidine synthase 2 | Chr1:27835289-27837277 REVERSE LENGTH=335
ATCG00380.1	16.8623	19.4097	18.167	3	15.4	ATCG00380.1 | Symbols:RPS4 | chloroplast ribosomal protein S4 | chloroplast ribosomal protein S4 | ChrC:45223-45828 REVERSE LENGTH=201
AT1G77510.1	10.3069	12.862	15.99	2	8.3	AT1G77510.1 | Symbols:ATPDI6,PDIL1-2,ATPDIL1-2,PDI6 | PDI-like 1-2,PROTEIN DISULFIDE ISOMERASE 6 | PDI-like 1-2 | Chr1:29126742-29129433 FORWARD LENGTH=508
AT3G19170.2	13.3289	15.8913	19.122	3;3;1;1;1;1;1	3.2	AT3G19170.2 | Symbols:ATZNMP,ATPREP1,PREP1 | presequence protease 1 | presequence protease 1 | Chr3:6625578-6631874 REVERSE LENGTH=1069;AT3G19170.1 | Symbols:ATZNMP,ATPREP1,PREP1 | presequence protease 1 | presequence protease 1 | Chr3:6625578-6631874
AT5G03630.1	11.3409	13.9881	18.818	3	9.7	AT5G03630.1 | Symbols:MDAR2 | | Pyridine nucleotide-disulfide oxidoreductase family protein | Chr5:922378-924616 REVERSE LENGTH=435
AT5G50250.1	9.84613	12.5152	7.8029	1	5.2	AT5G50250.1 | Symbols:CP31B | chloroplast RNA-binding protein 31B | chloroplast RNA-binding protein 31B | Chr5:20452677-20453965 REVERSE LENGTH=289
AT2G38210.1	9.98595	12.6625	13.48	2;2;1;1	40.5	AT2G38210.1 | Symbols:PDX1L4 | putative PDX1-like protein 4 | putative PDX1-like protein 4 | Chr2:16007198-16007437 FORWARD LENGTH=79;AT2G38230.1 | Symbols:ATPDX1.1,PDX1.1 | pyridoxine biosynthesis 1.1,ARABIDOPSIS THALIANA PYRIDOXINE BIOSYNTHESIS 1.1 |
AT4G02530.1	12.8483	15.57	66.842	4;4;1	30.1	AT4G02530.1 | Symbols:no symbol available | no full name available | chloroplast thylakoid lumen protein | Chr4:1112335-1114005 REVERSE LENGTH=216;AT4G02530.2 | Symbols:no symbol available | no full name available | chloroplast thylakoid lumen protein |
AT5G08530.1	14.7838	17.5169	11.587	2	5.1	AT5G08530.1 | Symbols:CI51,NDUFV1 | 51 kDa subunit of complex I | 51 kDa subunit of complex I | Chr5:2759848-2761726 REVERSE LENGTH=486
AT3G08590.2	11.2044	13.945	6.1832	1;1	1.8	AT3G08590.2 | Symbols:iPGAM2 | 2,3-biphosphoglycerate-independent phosphoglycerate mutase 2 | Phosphoglycerate mutase%2C 2%2C3-bisphosphoglycerate-independent | Chr3:2608683-2611237 REVERSE LENGTH=560;AT3G08590.1 | Symbols:iPGAM2 | 2,3-biphosphoglycerat
AT2G27680.1	14.2661	17.0243	22.43	4	16.4	AT2G27680.1 | Symbols:no symbol available | no full name available | NAD(P)-linked oxidoreductase superfamily protein | Chr2:11803981-11805965 REVERSE LENGTH=384
AT3G07230.1	11.2383	14.0144	6.1668	1	23.9	AT3G07230.1 | Symbols:no symbol available | no full name available | wound-responsive protein-like protein | Chr3:2299920-2300183 FORWARD LENGTH=46
AT3G46970.1	14.988	17.8143	10.188	1	1.3	AT3G46970.1 | Symbols:ATPHS2,PHS2 | alpha-glucan phosphorylase 2,Arabidopsis thaliana alpha-glucan phosphorylase 2 | alpha-glucan phosphorylase 2 | Chr3:17301625-17306111 REVERSE LENGTH=841
AT4G34180.1	14.3376	17.1654	12.476	2;1	11.8	AT4G34180.1 | Symbols:CYCLASE1 | CYCLASE1 | Cyclase family protein | Chr4:16370060-16371383 REVERSE LENGTH=255;AT1G44542.1 | Symbols:CYCLASE3 | CYCLASE3 | Cyclase family protein | Chr1:16865145-16866573 REVERSE LENGTH=271
AT1G67480.3	8.07538	10.9086	6.1599	1;1;1	2.7	AT1G67480.3 | Symbols:no symbol available | no full name available | Galactose oxidase/kelch repeat superfamily protein | Chr1:25277294-25278529 FORWARD LENGTH=376;AT1G67480.2 | Symbols:no symbol available | no full name available | Galactose oxidase/ke
AT3G02560.3	15.7437	18.6127	16.594	2;2;2;1	18.3	AT3G02560.3 | Symbols:no symbol available | no full name available | Ribosomal protein S7e family protein | Chr3:542341-543168 FORWARD LENGTH=191;AT3G02560.2 | Symbols:no symbol available | no full name available | Ribosomal protein S7e family protein |
AT3G55330.1	12.7047	15.6173	6.6765	1	7.8	AT3G55330.1 | Symbols:PPL1 | PsbP-like protein 1 | PsbP-like protein 1 | Chr3:20514031-20515275 REVERSE LENGTH=230
AT5G45930.1	13.2804	16.1972	7.053	1;1	5	AT5G45930.1 | Symbols:CHLI2,CHL I2,CHLI-2 | magnesium chelatase i2 | magnesium chelatase i2 | Chr5:18628095-18629565 FORWARD LENGTH=418;AT4G18480.1 | Symbols:CHL11,CH-42,LOST1,CH42,CHLI-1,CHLI1 | low temperature with open-stomata 1,CHLORINA 42 | P-loop
AT4G13850.4	9.91201	12.8804	6.4823	1;1;1;1	12.4	AT4G13850.4 | Symbols:ATGRP2,GR-RBP2,RBGA5,GRP2 | GLYCINE-RICH RNA-BINDING PROTEIN 2,glycine-rich RNA-binding protein 2,glycine rich protein 2,RNA-binding glycine-rich protein A5 | glycine-rich RNA-binding protein 2 | Chr4:8021314-8022065 FORWARD LENGTH=
AT4G04640.1	15.2233	18.2181	196.11	11	49.9	AT4G04640.1 | Symbols:ATPC1 | | ATPase%2C F1 complex%2C gamma subunit protein | Chr4:2350761-2351882 REVERSE LENGTH=373
AT4G23100.1	15.1067	18.1217	72.633	4;4;3	13.2	AT4G23100.1 | Symbols:CAD2,GSHA,RML1,AtGSH1,PAD2,ATECS1,GSH1 | PHYTOALEXIN DEFICIENT 2,glutamate-cysteine ligase,CADMIUM SENSITIVE 2,ROOT MERISTEMLESS 1 | glutamate-cysteine ligase | Chr4:12103458-12106751 REVERSE LENGTH=522;AT4G23100.3 | Symbols:CAD2,G
AT2G37760.4	9.67325	12.7105	16.69	3;3;3;3;3;2;2;1;1	15.2	AT2G37760.4 | Symbols:AKR4C8 | Aldo-keto reductase family 4 member C8 | NAD(P)-linked oxidoreductase superfamily protein | Chr2:15831995-15833678 FORWARD LENGTH=290;AT2G37760.3 | Symbols:AKR4C8 | Aldo-keto reductase family 4 member C8 | NAD(P)-linked ox
AT3G15980.1	10.9805	14.1038	6.2334	1;1;1;1;1;1;1;1;1;1;1	1.1	AT3G15980.1 | Symbols:no symbol available | no full name available | Coatomer%2C beta subunit | Chr3:5411699-5418313 REVERSE LENGTH=909;AT3G15980.7 | Symbols:no symbol available | no full name available | Coatomer%2C beta subunit | Chr3:5411699-54183
AT3G05560.3	10.7234	13.9145	11.721	2;2;2;1	16.9	AT3G05560.3 | Symbols:no symbol available | no full name available | Ribosomal L22e protein family | Chr3:1614641-1615204 FORWARD LENGTH=124;AT3G05560.2 | Symbols:no symbol available | no full name available | Ribosomal L22e protein family | Chr3:16146
AT4G32260.1	15.4913	18.7073	34.793	5	22.8	AT4G32260.1 | Symbols:PDE334 | PIGMENT DEFECTIVE 334 | ATPase%2C F0 complex%2C subunit B/B%2C bacterial/chloroplast | Chr4:15573859-15574586 REVERSE LENGTH=219
AT1G06430.3	12.1628	15.4137	8.6486	1;1;1	12.4	AT1G06430.3 | Symbols:FTSH8 | FTSH protease 8 | FTSH protease 8 | Chr1:1960214-1962525 REVERSE LENGTH=685;AT1G06430.2 | Symbols:FTSH8 | FTSH protease 8 | FTSH protease 8 | Chr1:1960214-1962525 REVERSE LENGTH=685;AT1G06430.1 | Symbols:FTSH8 | FTSH prot
AT1G64550.1	9.92952	13.201	6.4276	1	2	AT1G64550.1 | Symbols:AtABCF3,AtGCN20,SCORD5,GCN3,ATGCN3,GCN20,ABCF3 | general control non-repressible 20,susceptible to coronatine-deficient Pst DC3000 5,general control non-repressible 3,ATP-binding cassette F3 | general control non-repressible 3 | Chr
AT3G27925.2	13.0291	16.3296	17.643	3;3	10.9	AT3G27925.2 | Symbols:DEGP1,DEG1 | degradation of periplasmic proteins 1,DegP protease 1 | DegP protease 1 | Chr3:10366659-10368864 REVERSE LENGTH=439;AT3G27925.1 | Symbols:DEGP1,DEG1 | degradation of periplasmic proteins 1,DegP protease 1 | DegP protea
AT3G08947.2	12.5921	15.928	6.5591	1;1	3.7	AT3G08947.2 | Symbols:no symbol available | no full name available | ARM repeat superfamily protein | Chr3:2724654-2726453 FORWARD LENGTH=599;AT3G08947.1 | Symbols:no symbol available | no full name available | ARM repeat superfamily protein | Chr3:272
AT5G01600.1	15.5006	18.8843	28.924	4	16.1	AT5G01600.1 | Symbols:FER1,ATFER1 | ferretin 1,ARABIDOPSIS THALIANA FERRETIN 1 | ferretin 1 | Chr5:228149-229594 REVERSE LENGTH=255
AT1G70600.1	17.2166	20.7421	10.87	1;1	8.2	AT1G70600.1 | Symbols:no symbol available | no full name available | Ribosomal protein L18e/L15 superfamily protein | Chr1:26621168-26621608 REVERSE LENGTH=146;AT1G23290.1 | Symbols:RPL27AB,RPL27A | RIBOSOMAL PROTEIN L27A | Ribosomal protein L18e/L15 su
AT5G10450.2	15.1205	18.704	12.924	2;2;2;2	17.5	AT5G10450.2 | Symbols:14-3-3lambda,GRF6,AFT1 | 14-3-3 PROTEIN G-BOX FACTOR14 LAMBDA,G-box regulating factor 6 | G-box regulating factor 6 | Chr5:3284452-3286261 REVERSE LENGTH=246;AT5G10450.1 | Symbols:14-3-3lambda,GRF6,AFT1 | 14-3-3 PROTEIN G-BOX FACTO
AT4G08390.3	12.5781	16.2779	30.425	2;2;2;2;1	12.1	AT4G08390.3 | Symbols:SAPX | stromal ascorbate peroxidase | stromal ascorbate peroxidase | Chr4:5314999-5317071 FORWARD LENGTH=371;AT4G08390.5 | Symbols:SAPX | stromal ascorbate peroxidase | stromal ascorbate peroxidase | Chr4:5314999-5317071 FORWARD L
AT1G12010.1	12.726	16.6616	6.4994	1	5	AT1G12010.1 | Symbols:no symbol available | no full name available | 2-oxoglutarate (2OG) and Fe(II)-dependent oxygenase superfamily protein | Chr1:4056274-4057670 FORWARD LENGTH=320
AT1G52510.2	12.1409	16.2601	36.68	2;2	13.1	AT1G52510.2 | Symbols:no symbol available | no full name available | alpha/beta-Hydrolases superfamily protein | Chr1:19563039-19564599 REVERSE LENGTH=236;AT1G52510.1 | Symbols:no symbol available | no full name available | alpha/beta-Hydrolases superfa
AT2G24820.1	12.9401	17.1349	14.166	2	6.1	AT2G24820.1 | Symbols:Tic55,AtTic55,TIC55-II | translocon at the inner envelope membrane of chloroplasts 55,translocon at the inner envelope membrane of chloroplasts 55-II | translocon at the inner envelope membrane of chloroplasts 55-II | Chr2:10575038-
AT1G31812.1	9.70308	13.9059	14.648	1	13	AT1G31812.1 | Symbols:ACBP6,ACBP,AtACBP6 | acyl-CoA-binding protein 6,ACYL-COA-BINDING PROTEIN | acyl-CoA-binding protein 6 | Chr1:11411132-11412099 REVERSE LENGTH=92
AT1G20510.1	12.3243	16.5411	7.27	1	5.5	AT1G20510.1 | Symbols:OPCL1 | OPC-8:0 CoA ligase1 | OPC-8:0 CoA ligase1 | Chr1:7103645-7105856 REVERSE LENGTH=546
AT1G45201.1	11.8617	16.1205	6.3815	1;1	4.6	AT1G45201.1 | Symbols:TLL1,ATTLL1 | ARABIDOPSIS THALIANA TRIACYLGLYCEROL LIPASE-LIKE 1,triacylglycerol lipase-like 1 | triacylglycerol lipase-like 1 | Chr1:17123889-17128462 FORWARD LENGTH=479;AT1G45201.3 | Symbols:TLL1,ATTLL1 | ARABIDOPSIS THALIANA TRI
AT1G06950.1	8.6167	13.063	29.803	4	5.4	AT1G06950.1 | Symbols:ATTIC110,TIC110 | ARABIDOPSIS THALIANA TRANSLOCON AT THE INNER ENVELOPE MEMBRANE OF CHLOROPLASTS 110,translocon at the inner envelope membrane of chloroplasts 110 | translocon at the inner envelope membrane of chloroplasts 110 | Chr
AT4G36195.2	12.9705	17.5945	6.2392	1;1;1;1	2.5	AT4G36195.2 | Symbols:no symbol available | no full name available | Serine carboxypeptidase S28 family protein | Chr4:17127202-17129787 FORWARD LENGTH=477;AT4G36190.1 | Symbols:no symbol available | no full name available | Serine carboxypeptidase S28
AT5G17770.1	13.0974	17.7663	9.9529	1	8.2	AT5G17770.1 | Symbols:CBR,CBR1,ATCBR | NADH:cytochrome B5 reductase 1,NADH:CYTOCHROME B5 REDUCTASE 1 | NADH:cytochrome B5 reductase 1 | Chr5:5864543-5866495 REVERSE LENGTH=281
AT1G65960.4	12.3022	17.0509	6.2504	1;1;1;1	5.8	AT1G65960.4 | Symbols:GAD2 | glutamate decarboxylase 2 | glutamate decarboxylase 2 | Chr1:24555868-24557253 FORWARD LENGTH=365;AT1G65960.3 | Symbols:GAD2 | glutamate decarboxylase 2 | glutamate decarboxylase 2 | Chr1:24555868-24557253 FORWARD LENGTH=36
AT1G17745.1	13.3348	18.1396	11.357	2;2	5.3	AT1G17745.1 | Symbols:PGDH2,PGDH | phosphoglycerate dehydrogenase 2,3-phosphoglycerate dehydrogenase | D-3-phosphoglycerate dehydrogenase | Chr1:6101157-6104979 FORWARD LENGTH=624;AT1G17745.2 | Symbols:PGDH2,PGDH | phosphoglycerate dehydrogenase 2,3-pho
ATCG00770.1	12.1204	17.0761	26.012	2	23.9	ATCG00770.1 | Symbols:RPS8 | ribosomal protein S8 | ribosomal protein S8 | ChrC:80068-80472 REVERSE LENGTH=134
AT4G14880.5	12.1138	17.1132	23.61	3;3;3;3;3	14.6	AT4G14880.5 | Symbols:OASA1,OLD3,CYTACS1,ATCYS-3A | ONSET OF LEAF DEATH 3,O-acetylserine (thiol) lyase (OAS-TL) isoform A1 | O-acetylserine (thiol) lyase (OAS-TL) isoform A1 | Chr4:8518209-8520050 REVERSE LENGTH=322;AT4G14880.4 | Symbols:OASA1,OLD3,CYTA
AT2G22780.1	12.1042	17.1303	9.8319	1	6.2	AT2G22780.1 | Symbols:PMDH1 | peroxisomal NAD-malate dehydrogenase 1 | peroxisomal NAD-malate dehydrogenase 1 | Chr2:9689995-9691923 REVERSE LENGTH=354
AT1G66970.3	9.45344	14.52	11.758	2;2;2	6.3	AT1G66970.3 | Symbols:SVL2,GDPDL1 | SHV3-like 2,Glycerophosphodiester phosphodiesterase (GDPD) like 1 | SHV3-like 2 | Chr1:24992746-24995054 REVERSE LENGTH=569;AT1G66970.1 | Symbols:SVL2,GDPDL1 | SHV3-like 2,Glycerophosphodiester phosphodiesterase (GDPD
AT5G27540.2	10.4921	15.8214	10.308	1;1	3.7	AT5G27540.2 | Symbols:MIRO1,emb2473 | MIRO-related GTP-ase 1,embryo defective 2473 | MIRO-related GTP-ase 1 | Chr5:9722816-9727112 FORWARD LENGTH=648;AT5G27540.1 | Symbols:MIRO1,emb2473 | MIRO-related GTP-ase 1,embryo defective 2473 | MIRO-related GTP-a
AT1G20440.1	13.2485	18.6599	44.177	2	11.3	AT1G20440.1 | Symbols:AtCOR47,RD17,COR47 | cold-regulated 47 | cold-regulated 47 | Chr1:7084722-7085664 REVERSE LENGTH=265
AT1G26630.2	16.2598	22.0912	62.669	3;3;2;2	26.8	AT1G26630.2 | Symbols:FBR12,ATELF5A-2,ELF5A-2 | FUMONISIN B1-RESISTANT12,EUKARYOTIC ELONGATION FACTOR 5A-2 | Eukaryotic translation initiation factor 5A-1 (eIF-5A 1) protein | Chr1:9205968-9207013 FORWARD LENGTH=138;AT1G26630.1 | Symbols:FBR12,ATELF5A-2
AT2G40490.1	10.4853	16.9961	11.599	2	9.1	AT2G40490.1 | Symbols:HEME2 | | Uroporphyrinogen decarboxylase | Chr2:16912961-16914988 FORWARD LENGTH=394
AT3G04120.1	12.0785	18.602	9.0297	1	57.7	AT3G04120.1 | Symbols:GAPC1,GAPC,GAPC-1 | GLYCERALDEHYDE-3-PHOSPHATE DEHYDROGENASE C SUBUNIT,glyceraldehyde-3-phosphate dehydrogenase C subunit 1 | glyceraldehyde-3-phosphate dehydrogenase C subunit 1 | Chr3:1081077-1083131 FORWARD LENGTH=338
AT4G39330.2	11.8312	18.4288	31.598	1;1	7.1	AT4G39330.2 | Symbols:ATCAD9,CAD9 | cinnamyl alcohol dehydrogenase 9 | cinnamyl alcohol dehydrogenase 9 | Chr4:18291268-18292740 FORWARD LENGTH=311;AT4G39330.1 | Symbols:ATCAD9,CAD9 | cinnamyl alcohol dehydrogenase 9 | cinnamyl alcohol dehydrogenase 9 |
AT3G55750.1	10.8368	19.8473	10.216	1;1;1;1;1	10.8	AT3G55750.1 | Symbols:no symbol available | no full name available | Ribosomal protein L35Ae family protein | Chr3:20698641-20699553 FORWARD LENGTH=111;AT1G41880.2 | Symbols:no symbol available | no full name available | Ribosomal protein L35Ae family p
